# Supplementary material for: Identification of Metabolic Pathways Influenced by the G-Protein Coupled Receptors GprB and GprD in Aspergillus nidulans
Source: PLoS One. 2013 May 1;8(5):e62088. doi: 10.1371/journal.pone.0062088 (PMC3641053; doi:10.1371/journal.pone.0062088)
Supplement: Table S1 — Differentially expressed genes in ΔgprD strain grown on glucose in a significant manner (p<0.01). (XLSX) [file pone.0062088.s001.xlsx]

## Sheet: gprB deletion
Table S1: Full list of differentially expressed genes in ?gprB strain grown on glucose in a significant manner (p < 0.01)
24h
GeneName	Description	log2 Cy5/Cy3 ratio - 24h
AN7836	Ortholog of A. fumigatus Af293 : Afu7g01060, A. oryzae RIB40 : AO090003000833, A. flavus NRRL 3357 : AFL2G_02186, N. fischeri NRRL 181 : NFIA_113770 and A. terreus NIH2624 : ATEG_02590	-5.22868	-4.91163
AN7839	Has domain(s) with predicted ATP binding, ATPase activity, coupled to transmembrane movement of substances activity, role in transmembrane transport and integral to membrane localization	-5.09674	-3.76096
AN12330	Has domain(s) with predicted catalytic activity and role in biosynthetic process	-4.94739	-4.06548
AN12090	Has domain(s) with predicted O-methyltransferase activity	-4.66583	-3.75156
AN7838	N/A	-4.62216	-4.0488
AN12331	Putative polyketide synthase (PKS)-like enzyme	-4.5777	-4.13654
AN7810	Putative aflatoxin biosynthesis protein with a role in aflatoxin/sterigmatocystin biosynthesis; member of the sterigmatocystin biosynthesis gene cluster	-4.37895	-3.59828
AN11017	Ortholog of A. oryzae RIB40 : AO090026000010, N. fischeri NRRL 181 : NFIA_101900 and A. fumigatus A1163 : AFUB_071720	-4.33605	-3.48751
AN7809	Ortholog of A. terreus NIH2624 : ATEG_01291	-4.02568	-3.07575
AN7807	Putative translation elongation factor 1 gamma; member of the sterigmatocystin biosynthesis gene cluster	-3.96555	-3.74697
AN5046	Anisin-1; secreted defensin-like peptide with a predicted role in defense response; high homology to the mosquito defensin AaDefA1	-3.87969	-3.69876
AN7816	Putative sterigmatocystin biosynthesis lipase/esterase with a predicted role in sterigmatocystin/aflatoxin biosynthesis; member of the sterigmatocystin biosynthesis gene cluster	-3.87644	-3.16408
AN11013	Putative p450 monooxygenase required for desaturation of bisfuran in the sterigmatocystin biosynthesis pathway; member of the sterigmatocystin biosynthesis gene cluster	-3.82777	-3.70188
AN7812	Putative versicolorin B synthase with a predicted role in sterigmatocystin/aflatoxin biosynthesis; member of the sterigmatocystin biosynthesis gene cluster	-3.4782	-3.2217
AN7806	Putative versicolorin reductase with a predicted role in sterigmatocystin/aflatoxin biosynthesis; member of the sterigmatocystin biosynthesis gene cluster	-3.30072	-2.85439
AN11510	Has domain(s) with predicted role in defense response	-3.24141	-3.82522
AN7825	Putative polyketide synthase with a predicted role in sterigmatocystin/aflatoxin biosynthesis; member of the sterigmatocystin biosynthesis gene cluster	-3.13754	-3.7914
AN0231	Conidiophore-specific phenol oxidase; mutant conidiophores, metulae and phialides lack pigmentation; ivoB mutants accumulate the substrate N-acetyl-6-hydroxytryptophan (AHT); repressed by light in developmentally competent mycelia	-3.13582	-2.67558
AN12089	Ortholog of A. oryzae RIB40 : AO090124000044 and A. niger ATCC 1015 : 42282-mRNA	-3.03119	-3.80111
AN3858	Possible pseudogene	-2.88961	-2.3719
AN7378	Ortholog of A. niger CBS 513.88 : An15g07560, A. oryzae RIB40 : AO090103000092, A. flavus NRRL 3357 : AFL2G_12277, A. niger ATCC 1015 : 40862-mRNA and N. fischeri NRRL 181 : NFIA_102090	-2.88634	-1.57455
AN9273	Ortholog of A. oryzae RIB40 : AO090005000176, A. flavus NRRL 3357 : AFL2G_00195 and A. terreus NIH2624 : ATEG_04373	-2.70543	-2.34675
AN7815	Putative polyketide synthase/fatty acid synthase alpha; putative role in aflatoxin biosynthesis; required for sterigmatocystin biosynthesis; member of the sterigmatocystin biosynthesis gene cluster	-2.69276	-3.80698
AN7808	Putative sterigmatocystin biosynthesis P450 monooxygenase of the CYP59 family; predicted role in sterigmatocystin/aflatoxin biosynthesis; member of the sterigmatocystin biosynthesis gene cluster	-2.53977	-3.88473
AN8963	N/A	-2.48614	-1.54581
AN7834	N/A	-2.46668	-1.95053
AN2548	Putative acyltransferase; required for emericellamide biosynthesis	-2.37059	-2.08124
AN6470	Protein with lysozyme activity, involved in carbohydrate catabolism	-2.37059	-2.38138
AN5395	N/A	-2.30735	-2.20623
AN2596	Putative cytochrome P450	-2.29054	-1.9423
AN3976	Has domain(s) with predicted nucleotide binding activity	-2.28078	-1.55405
AN7817	Putative protein with a predicted role in sterigmatocystin/aflatoxin biosynthesis	-2.27211	-3.38306
AN7523	Ortholog of A. nidulans FGSC A4 : AN0171, A. niger CBS 513.88 : An18g01570, A. oryzae RIB40 : AO090010000737, A. flavus NRRL 3357 : AFL2G_11874 and A. niger ATCC 1015 : 134538-mRNA	-2.27189	-1.38469
AN11027	Has domain(s) with predicted role in acyl-CoA metabolic process	-2.23516	-3.91221
AN7818	Putative sterigmatocystin biosynthesis P450 monooxygenase with a predicted role in sterigmatocystin/aflatoxin biosynthesis	-2.22092	-3.08873
AN0759	Ortholog of A. fumigatus Af293 : Afu1g14190, A. niger CBS 513.88 : An01g12200, A. flavus NRRL 3357 : AFL2G_03344, A. niger ATCC 1015 : 172849-mRNA and N. fischeri NRRL 181 : NFIA_011230	-2.19064	-2.3351
AN5396	Ortholog of A. niger CBS 513.88 : An09g00510 and A. niger ATCC 1015 : 52059-mRNA	-2.17013	-1.33314
AN2597	Has domain(s) with predicted sequence-specific DNA binding transcription factor activity, zinc ion binding activity, role in regulation of transcription, DNA-dependent and nucleus localization	-2.1661	-1.74801
AN7215	N/A	-2.14242	-3.21299
AN0362	Ortholog of A. fumigatus Af293 : Afu6g00430, Afu6g03560, A. niger CBS 513.88 : An01g06280, A. oryzae RIB40 : AO090005000897 and A. flavus NRRL 3357 : AFL2G_00874, AFL2G_10165	-2.07232	-2.26755
AN9380	Putative chitin deacetylase; catalyzes the conversion of chitin to chitosan by the deacetylation of N-acetyl-D-glucosamine residues	-2.05051	-1.54231
AN11378	Ortholog of N. fischeri NRRL 181 : NFIA_102640, A. clavatus NRRL 1 : ACLA_052710 and A. fumigatus A1163 : AFUB_070670	-2.03909	-1.77394
AN1567	Ortholog of A. fumigatus Af293 : Afu5g00910, N. fischeri NRRL 181 : NFIA_041260, A. terreus NIH2624 : ATEG_06452, ATEG_08598, A. clavatus NRRL 1 : ACLA_004310 and A. fumigatus A1163 : AFUB_049350	-2.02187	-1.77607
AN7878	Putative branched chain amino acid aminotransferase with a predicted role in valine, leucine, and isoleucine metabolism	-2.00568	-1.21958
AN11498	N/A	-1.94675	-1.25831
AN0364	Has domain(s) with predicted sequence-specific DNA binding transcription factor activity, zinc ion binding activity, role in regulation of transcription, DNA-dependent and nucleus localization	-1.94601	-1.73705
AN7877	Has domain(s) with predicted role in response to stress and integral to membrane localization	-1.92584	-1.22153
AN11642	N/A	-1.89742	-2.09195
AN8730	Ortholog of A. terreus NIH2624 : ATEG_07838	-1.88854	-1.15477
AN10573	Putative cytochrome P450	-1.84622	-1.89399
AN0841	N/A	-1.83377	-1.78907
AN5650	Has domain(s) with predicted role in transmembrane transport and integral to membrane localization	-1.82028	-1.14611
AN11624	Protein of unknown function; transcript repressed by nitrate	-1.81463	-1.85133
AN7824	Putative sterigmatocystin biosynthesis P450 monooxygenase with a predicted role in sterigmatocystin/aflatoxin biosynthesis; member of the sterigmatocystin biosynthesis gene cluster	-1.81147	-2.92983
AN12035	Has domain(s) with predicted carbonate dehydratase activity, zinc ion binding activity and role in carbon utilization	-1.80548	-1.1931
AN8609	Predicted glycosylphosphatidylinositol (GPI)-anchored protein	-1.7922	-2.20929
AN8969	Has domain(s) with predicted cation binding, lysozyme activity and role in cell wall macromolecule catabolic process, peptidoglycan catabolic process	-1.78558	-1.16671
AN11341	N/A	-1.74529	-1.63339
AN8526	Has domain(s) with predicted transferase activity, transferring acyl groups other than amino-acyl groups activity	-1.72635	-1.75892
AN12443	Ortholog of A. niger CBS 513.88 : An16g02400, A. flavus NRRL 3357 : AFL2G_00317, A. niger ATCC 1015 : 125573-mRNA, A. terreus NIH2624 : ATEG_09959 and A. niger ATCC 1015 : 38987-mRNA	-1.70729	-1.21632
AN7857	Predicted glycosylphosphatidylinositol (GPI)-anchored protein	-1.70105	-1.77134
AN0546	N/A	-1.66472	-1.32296
AN5709	N/A	-1.65764	-1.02273
AN2337	Ortholog of A. flavus NRRL 3357 : AFL2G_11684, A. niger ATCC 1015 : 53845-mRNA, N. fischeri NRRL 181 : NFIA_077020 and A. clavatus NRRL 1 : ACLA_013280	-1.65649	-1.20563
AN10473	N/A	-1.65371	-2.40496
AN5410	Predicted glycosylphosphatidylinositol (GPI)-anchored protein	-1.63311	-1.45108
AN5290	Predicted glycosylphosphatidylinositol (GPI)-anchored protein	-1.62501	-1.50328
AN3210	Has domain(s) with predicted substrate-specific transmembrane transporter activity, role in transmembrane transport and integral to membrane localization	-1.61747	-2.44458
AN8333	Protein required for normal phialide development; expression increased in the presence of bafilomycin B1 and concanamycin A; PhiA localizes to conidia and phialides	-1.58735	#N/A
AN7087	Ortholog of A. fumigatus Af293 : Afu8g07170, A. oryzae RIB40 : AO090005000253, A. flavus NRRL 3357 : AFL2G_00260, N. fischeri NRRL 181 : NFIA_099960 and A. clavatus NRRL 1 : ACLA_060210	-1.53175	-1.80002
AN8532	Predicted glycosylphosphatidylinositol (GPI)-anchored protein	-1.46005	-1.46591
AN9001	N/A	-1.45346	-1.47875
AN3218	Ortholog of A. oryzae RIB40 : AO090701000492 and A. flavus NRRL 3357 : AFL2G_06113	-1.40389	-1.6849
AN8539	Ortholog of A. fumigatus sidG; GNAT family acetyltransferase; transcript induced by light in in developmentally competent mycelia	-1.39038	-1.09038
AN10864	Has domain(s) with predicted protein tyrosine phosphatase activity and role in dephosphorylation	-1.38633	-1.70689
AN3337	Protein with pectate lyase activity, involved in degradation of pectin	-1.36123	-1.06051
AN2538	N/A	-1.35458	-1.77954
AN11488	N/A	-1.34519	-2.03552
AN6862	N/A	-1.33803	-1.22617
AN6411	Putative GNAT-type acetyltransferase	-1.33268	#N/A
AN10310	N/A	-1.32625	#N/A
AN5461	Ortholog of A. fumigatus Af293 : Afu5g00130, A. niger CBS 513.88 : An01g00570, A. niger ATCC 1015 : 170427-mRNA, A. clavatus NRRL 1 : ACLA_024300 and A. fumigatus A1163 : AFUB_071569	-1.32514	-1.06287
AN7800	Siderophore iron transporter	-1.32023	-1.45345
AN8962	Has domain(s) with predicted solute:hydrogen antiporter activity, role in cation transport, transmembrane transport and integral to membrane localization	-1.31128	-1.41628
AN2683	Ortholog of A. niger CBS 513.88 : An14g05730, A. oryzae RIB40 : AO090001000197, A. flavus NRRL 3357 : AFL2G_07426, A. niger ATCC 1015 : 184760-mRNA and N. fischeri NRRL 181 : NFIA_072560	-1.30815	-1.19303
AN4643	Putative cytochrome P450	-1.30808	-1.43746
AN5847	Ortholog of A. fumigatus Af293 : Afu2g08000, A. niger CBS 513.88 : An05g00550, A. niger ATCC 1015 : 54046-mRNA, N. fischeri NRRL 181 : NFIA_083670 and A. terreus NIH2624 : ATEG_09638	-1.29595	-1.18655
AN3399	Has domain(s) with predicted UDP-N-acetylmuramate dehydrogenase activity, flavin adenine dinucleotide binding activity and role in oxidation-reduction process	-1.29248	-1.2195
AN2604	N/A	-1.28961	-1.12905
AN6757	Has domain(s) with predicted amino acid transmembrane transporter activity, role in amino acid transmembrane transport and membrane localization	-1.28078	#N/A
AN8531	Ortholog(s) have trans-aconitate 3-methyltransferase activity and cytosol localization	-1.2308	-1.0113
AN5756	N/A	-1.22948	#N/A
AN8455	Ortholog of A. fumigatus Af293 : Afu5g10940, A. flavus NRRL 3357 : AFL2G_12537, N. fischeri NRRL 181 : NFIA_076300, A. terreus NIH2624 : ATEG_03515 and A. clavatus NRRL 1 : ACLA_014000	-1.22884	-1.02722
AN7150	Has domain(s) with predicted amino acid transmembrane transporter activity, role in amino acid transmembrane transport and membrane localization	-1.20533	#N/A
AN0500	N/A	-1.20149	-1.23221
AN0457	N/A	-1.18473	#N/A
AN2547	Putative polyketide synthase; required for emericellamide biosynthesis	-1.17849	#N/A
AN3258	Ortholog of A. fumigatus Af293 : Afu8g07090, A. niger CBS 513.88 : An05g02250, A. oryzae RIB40 : AO090001000070, A. flavus NRRL 3357 : AFL2G_07314 and A. niger ATCC 1015 : 127335-mRNA	-1.16831	#N/A
AN2836	Ortholog of A. clavatus NRRL 1 : ACLA_076300	-1.16143	-1.24182
AN7932	Putative cytochrome P450	-1.15939	-1.75636
AN8518	Similar to NADPH-dependent quinone reductases; member of the tdi (terrequinone A biosynthesis) gene cluster; transcriptionally regulated by LaeA	-1.15243	-1.23552
AN6758	Has domain(s) with predicted ATP binding, protein serine/threonine kinase activity, protein tyrosine kinase activity and role in protein phosphorylation	-1.14009	-1.09823
AN9378	Has domain(s) with predicted nucleotide binding, oxidoreductase activity and role in oxidation-reduction process	-1.13901	-1.15213
AN8540	Siderophore iron transporter	-1.12398	-1.26244
AN8534	Purine transporter with high affinity for hypoxanthine and adenine; takes up purines for nucleotide salvage and as nitrogen sources; induced by uric acid; regulated by UaY and AreA	-1.11993	#N/A
AN6075	Has domain(s) with predicted ammonia-lyase activity, role in L-phenylalanine catabolic process, biosynthetic process and cytoplasm localization	-1.11939	#N/A
AN7867	Has domain(s) with predicted sequence-specific DNA binding transcription factor activity, zinc ion binding activity, role in regulation of transcription, DNA-dependent and nucleus localization	-1.11659	-1.17928
AN0026	Has domain(s) with predicted DNA binding, sequence-specific DNA binding transcription factor activity, zinc ion binding activity, role in regulation of transcription, DNA-dependent, transcription, DNA-dependent and nucleus localization	-1.1112	#N/A
AN8528	Ortholog of A. nidulans FGSC A4 : AN12291, A. fumigatus Af293 : Afu5g09790, A. niger CBS 513.88 : An15g05030, A. oryzae RIB40 : AO090010000330 and A. flavus NRRL 3357 : AFL2G_11510	-1.10783	#N/A
AN3325	Has domain(s) with predicted binding activity	-1.10519	-1.0216
AN0395	Putative inorganic diphosphatase with a predicted role in energy metabolism	-1.10269	#N/A
AN10318	Predicted glycosylphosphatidylinositol (GPI)-anchored protein	-1.09356	-1.07643
AN11981	Has domain(s) with predicted UDP-N-acetylmuramate dehydrogenase activity, flavin adenine dinucleotide binding activity and role in oxidation-reduction process	-1.09183	-1.10056
AN5411	Has domain(s) with predicted metal ion binding, phosphoric diester hydrolase activity	-1.09044	-1.12396
AN4974	Ortholog of A. fumigatus Af293 : Afu3g10140, A. niger CBS 513.88 : An16g03960, A. oryzae RIB40 : AO090003000548, A. flavus NRRL 3357 : AFL2G_02452 and A. niger ATCC 1015 : 41074-mRNA	-1.08662	#N/A
AN7858	Has domain(s) with predicted aspartic-type endopeptidase activity and role in proteolysis	-1.08496	#N/A
AN4004	N/A	-1.08496	#N/A
AN11095	Ortholog of A. niger CBS 513.88 : An03g02610, A. niger ATCC 1015 : 45669-mRNA and A. clavatus NRRL 1 : ACLA_008440	-1.08496	-1.1112
AN11673	N/A	-1.08496	-1.05207
AN6410	Protein of unknown function; transcript is induced by nitrate	-1.08496	-1.40368
AN8143	Has domain(s) with predicted role in isoprenoid biosynthetic process	-1.08496	-1.2799
AN8522	Ortholog(s) have steryl deacetylase activity, role in response to toxin, sterol deacetylation and endoplasmic reticulum lumen, integral to membrane localization	-1.08169	-1.16581
AN8627	Has domain(s) with predicted transferase activity, transferring glycosyl groups activity and membrane localization	-1.07719	-1.50056
AN8086	Putative protein of unknown function; expression upregulated after exposure to farnesol	-1.06912	-1.08515
AN0518	Ortholog of A. nidulans FGSC A4 : AN6482, A. fumigatus Af293 : Afu1g15540, A. niger ATCC 1015 : 135685-mRNA and N. fischeri NRRL 181 : NFIA_009780	-1.06839	#N/A
AN5878	Has domain(s) with predicted transferase activity, transferring acyl groups other than amino-acyl groups activity and role in metabolic process	-1.06351	#N/A
AN3882	Has domain(s) with predicted cysteine-type endopeptidase activity and role in proteolysis	-1.05797	#N/A
AN10357	Ortholog of A. fumigatus Af293 : Afu2g15440, Afu3g13810, Afu4g03540, A. niger CBS 513.88 : An02g09500, A. oryzae RIB40 : AO090012000774 and A. flavus NRRL 3357 : AFL2G_11935	-1.05737	#N/A
AN11809	Ortholog of A. nidulans FGSC A4 : AN9141, AN7190, A. niger CBS 513.88 : An11g01200, An16g08050, An07g01700, An04g08420, A. oryzae RIB40 : AO090023000280 and A. flavus NRRL 3357 : AFL2G_04145	-1.05552	-1.25801
AN4503	N/A	-1.04457	#N/A
AN6924	N/A	-1.03566	#N/A
AN5330	Has domain(s) with predicted N-acetyltransferase activity and role in metabolic process	-1.03278	#N/A
AN8954	N/A	-1.02886	#N/A
AN9000	Has domain(s) with predicted role in transmembrane transport and integral to membrane localization	-1.02132	#N/A
AN0401	Ortholog of A. flavus NRRL 3357 : AFL2G_08730, A. clavatus NRRL 1 : ACLA_092310 and A. fumigatus A1163 : AFUB_019590	-1.01107	-1.38702
AN7271	N/A	-1.00894	-1.07808
AN12441	Has domain(s) with predicted catalytic activity and role in metabolic process	-1.0033	#N/A
AN3790	Putative alpha-1,3-glucanase	1.00209	#N/A
AN8885	Has domain(s) with predicted DNA binding, sequence-specific DNA binding transcription factor activity, zinc ion binding activity, role in regulation of transcription, DNA-dependent, transcription, DNA-dependent and nucleus localization	1.00425	#N/A
AN6130	Has domain(s) with predicted monooxygenase activity and role in oxidation-reduction process	1.0054	1.63857
AN3339	Has domain(s) with predicted nucleotide binding, oxidoreductase activity, transferase activity, transferring acyl groups other than amino-acyl groups, zinc ion binding activity and role in oxidation-reduction process	1.01471	1.09094
AN1142	Has domain(s) with predicted UDP-N-acetylmuramate dehydrogenase activity, flavin adenine dinucleotide binding activity and role in oxidation-reduction process	1.02053	1.29399
AN5487	Ortholog of A. niger CBS 513.88 : An12g09960 and A. niger ATCC 1015 : 214844-mRNA	1.02139	#N/A
AN2826	Transcript induced in response to calcium dichloride in a CrzA-dependent manner	1.02612	1.76427
AN6152	N/A	1.02873	#N/A
AN8349	Has domain(s) with predicted monooxygenase activity and role in oxidation-reduction process	1.03122	#N/A
AN4839	Ortholog of A. fumigatus Af293 : Afu3g07340, A. niger CBS 513.88 : An02g13380, A. flavus NRRL 3357 : AFL2G_11102, A. niger ATCC 1015 : 130550-mRNA and N. fischeri NRRL 181 : NFIA_069920	1.03249	1.14194
AN3983	Ortholog of A. clavatus NRRL 1 : ACLA_062140	1.05068	1.78226
AN3195	Has domain(s) with predicted role in transmembrane transport and integral to membrane localization	1.05757	#N/A
AN3751	Transcript induced in response to calcium dichloride in a CrzA-dependent manner	1.06422	#N/A
AN4507	Putative alpha-amylase with a predicted role in starch metabolism; predicted glycosyl phosphatidylinositol (GPI)-anchor	1.06896	#N/A
AN5481	Has domain(s) with predicted Rho guanyl-nucleotide exchange factor activity, role in regulation of Rho protein signal transduction and intracellular localization	1.07008	1.39143
AN1912	Has domain(s) with predicted GTP binding, GTPase activity	1.07158	#N/A
AN0241	Cu/Zn-superoxide dismutase; induced under iron starvation and repressed under copper starvation	1.07542	1.13185
AN6425	N/A	1.076	1.00854
AN1501	N/A	1.076	1.19616
AN5768	Ortholog(s) have role in actin cytoskeleton organization, inositol lipid-mediated signaling, vacuole organization and plasma membrane localization	1.08565	1.43703
AN2924	Putative nonribosomal peptide synthetase (NRPS)-like enzyme	1.08711	#N/A
AN11797	Has domain(s) with predicted zinc ion binding activity and intracellular localization	1.09209	1.57999
AN0586	Has domain(s) with predicted oxidoreductase activity and role in oxidation-reduction process	1.09484	#N/A
AN7177	Ortholog of A. niger CBS 513.88 : An14g01990, A. oryzae RIB40 : AO090011000139, A. flavus NRRL 3357 : AFL2G_04927, A. niger ATCC 1015 : 53774-mRNA and N. fischeri NRRL 181 : NFIA_030160	1.10743	#N/A
AN12240	N/A	1.1112	#N/A
AN11080	Putative dimethyl-allyl-tryptophan synthase (DMATS)-type aromatic prenyltransferase	1.12609	1.75063
AN4691	Has domain(s) with predicted nucleotide binding, oxidoreductase activity and role in oxidation-reduction process	1.12783	#N/A
AN0617	Has domain(s) with predicted lyase activity and role in metabolic process	1.13097	1.0093
AN8148	N/A	1.13275	#N/A
AN10887	Putative cytochrome P450	1.13486	#N/A
AN7071	Putative polyketide synthase	1.13518	1.43438
AN5161	Putative F-box protein	1.14773	#N/A
AN3132	Ortholog(s) have role in N-acylethanolamine metabolic process, N-acylphosphatidylethanolamine metabolic process and integral to mitochondrial inner membrane localization	1.16479	1.41689
AN4795	Has domain(s) with predicted guanyl-nucleotide exchange factor activity, role in small GTPase mediated signal transduction and intracellular localization	1.1667	#N/A
AN11327	N/A	1.17351	1.17198
AN0208	Has domain(s) with predicted role in transmembrane transport and integral to membrane localization	1.18578	1.01487
AN3206	Putative aryl-alcohol oxidase-related protein; protein expressed at decreased levels in a hapX mutant versus wild-type; transcript is induced by nitrate	1.21474	1.93723
AN8113	Putative oxidoreductase with a predicted role in carbohydrate metabolism	1.21981	1.076
AN0639	Ortholog of A. fumigatus Af293 : Afu1g16860, A. niger CBS 513.88 : An01g10020, A. niger ATCC 1015 : 35745-mRNA, N. fischeri NRRL 181 : NFIA_008500 and A. clavatus NRRL 1 : ACLA_018620	1.22936	#N/A
AN3490	Has domain(s) with predicted catalytic activity and role in metabolic process	1.23098	#N/A
AN12199	Ortholog of A. clavatus NRRL 1 : ACLA_074610	1.23103	#N/A
AN7710	Ortholog(s) have intracellular localization	1.23189	#N/A
AN10369	Ortholog of A. clavatus NRRL 1 : ACLA_036660	1.23304	1.40796
AN12097	Putative rhamnogalacturonan lyase	1.23504	1.08812
AN4144	Ortholog of A. nidulans FGSC A4 : AN8311, AN2338, A. fumigatus Af293 : Afu4g07950, Afu5g10240, Afu6g00560 and A. niger CBS 513.88 : An06g00470, An11g07840	1.23994	2.05304
AN11541	Ortholog of A. oryzae RIB40 : AO090206000069, A. flavus NRRL 3357 : AFL2G_12407, N. fischeri NRRL 181 : NFIA_029150, A. terreus NIH2624 : ATEG_10112 and A. clavatus NRRL 1 : ACLA_054160	1.24553	1.04594
AN7201	Ortholog(s) have role in proteolysis	1.24583	1.63937
AN2586	Has domain(s) with predicted catalytic activity and role in metabolic process	1.24666	1.40872
AN3615	Has domain(s) with predicted ATP binding, nucleoside-triphosphatase activity	1.24996	#N/A
AN2860	Ortholog(s) have alcohol dehydrogenase (NADP+) activity, hydroxymethylfurfural reductase (NADH) activity, hydroxymethylfurfural reductase (NADPH) activity and role in alcohol metabolic process, furaldehyde metabolic process	1.25247	1.59367
AN11002	Ortholog of A. nidulans FGSC A4 : AN6772, A. fumigatus Af293 : Afu8g07350, A. niger CBS 513.88 : An01g01560, A. oryzae RIB40 : AO090120000069 and A. flavus NRRL 3357 : AFL2G_08107	1.25588	1.11785
AN10035	Putative AMP-binding CoA ligase; member of the monodictyphenone secondary metabolite biosynthesis gene cluster	1.26738	2.00764
AN6144	N/A	1.26999	#N/A
AN4521	Forkhead domain protein with a possible role in sexual development	1.27455	1.29886
AN9473	Ortholog of A. fumigatus Af293 : Afu4g11270, A. niger CBS 513.88 : An04g05360, A. oryzae RIB40 : AO090003001094, A. flavus NRRL 3357 : AFL2G_01943 and A. niger ATCC 1015 : 55020-mRNA	1.27582	1.00331
AN2608	Has domain(s) with predicted electron carrier activity, oxidoreductase activity and role in oxidation-reduction process	1.27648	1.36522
AN3886	N/A	1.28481	1.89395
AN4198	Has domain(s) with predicted oxidoreductase activity and role in oxidation-reduction process	1.28814	2.05322
AN10065	Ortholog of A. fumigatus Af293 : Afu1g02650, A. flavus NRRL 3357 : AFL2G_00810, AFL2G_12550, N. fischeri NRRL 181 : NFIA_021950, A. clavatus NRRL 1 : ACLA_031740 and A. fumigatus A1163 : AFUB_003050	1.28963	1.47635
AN11941	Putative L-iditol 2-dehydrogenase with a predicted role in mannose/mannitol, fructose, and sorbose/sorbitol metabolism	1.29039	1.92186
AN8480	Putative glucan 1,3-beta-glucosidase with a predicted role in glucan metabolism	1.3003	1.19242
AN4195	Has domain(s) with predicted carbon-nitrogen ligase activity, with glutamine as amido-N-donor, hydrolase activity, acting on carbon-nitrogen (but not peptide) bonds, in linear amides activity	1.31528	1.90266
AN8645	Has domain(s) with predicted DNA binding, sequence-specific DNA binding transcription factor activity, zinc ion binding activity, role in aflatoxin biosynthetic process, regulation of transcription, DNA-dependent and nucleus localization	1.32055	1.76625
AN10289	Putative dimethyl-allyl-tryptophan synthase (DMATS)-type aromatic prenyltransferase; transcript is induced by nitrate	1.32345	1.68319
AN6829	Has domain(s) with predicted binding activity	1.32433	1.40368
AN6445	Putative aryl-alcohol oxidase-related protein	1.32996	1.31687
AN8101	Has domain(s) with predicted sequence-specific DNA binding, sequence-specific DNA binding transcription factor activity and role in regulation of transcription, DNA-dependent	1.34295	1.09631
AN2829	Putative amidase with a predicted role in aromatic amino acid biosynthesis	1.34483	1.12243
AN5559	Has domain(s) with predicted role in transmembrane transport and integral to membrane localization	1.35599	1.25227
AN1261	Protein of unknown function; transcript is induced by nitrate	1.35627	2.39592
AN1257	Has domain(s) with predicted transferase activity, transferring glycosyl groups activity	1.36683	1.45657
AN10930	Has domain(s) with predicted UDP-N-acetylmuramate dehydrogenase activity, flavin adenine dinucleotide binding activity and role in oxidation-reduction process	1.37832	1.57311
AN12217	Has domain(s) with predicted role in transmembrane transport and integral to membrane localization	1.37847	1.20554
AN6384	Has domain(s) with predicted catalytic activity and role in nucleoside metabolic process	1.37931	1.22196
AN6315	Ortholog of A. fumigatus A1163 : AFUB_099800	1.38247	1.39472
AN1623	Has domain(s) with predicted monooxygenase activity and role in oxidation-reduction process	1.38421	2.46761
AN7282	Has domain(s) with predicted ATP binding, protein kinase activity and role in protein phosphorylation	1.3888	1.44389
AN2187	N/A	1.39204	1.19341
AN1815	N/A	1.39713	#N/A
AN11999	Ortholog of A. terreus NIH2624 : ATEG_08218 and A. clavatus NRRL 1 : ACLA_093220	1.40504	#N/A
AN6177	Ortholog of A. fumigatus Af293 : Afu2g08180, N. fischeri NRRL 181 : NFIA_083860, A. terreus NIH2624 : ATEG_09659 and A. fumigatus A1163 : AFUB_024180	1.40835	#N/A
AN3601	Has domain(s) with predicted catalytic activity and role in metabolic process	1.41907	2.21648
AN4673	Ortholog of A. fumigatus Af293 : Afu5g09050, A. niger CBS 513.88 : An07g04040, A. oryzae RIB40 : AO090020000483, A. flavus NRRL 3357 : AFL2G_10845 and A. niger ATCC 1015 : 181202-mRNA	1.42948	1.92318
AN7345	Protein with glucosidase activity, involved in degradation of glucans; predicted role in maltose metabolism	1.43263	1.80857
AN10021	Putative regulatory protein; member of the monodictyphenone secondary metabolite biosynthesis gene cluster; required for monodictyphenone biosynthesis	1.43824	2.20443
AN12267	Has domain(s) with predicted UDP-N-acetylmuramate dehydrogenase activity, flavin adenine dinucleotide binding activity and role in oxidation-reduction process	1.44284	1.52561
AN6450	Has domain(s) with predicted nucleotide binding, oxidoreductase activity and role in oxidation-reduction process	1.44387	2.25263
AN8670	ORF that was absent from the original release of version 4 of the A. nidulans annotation, but present in a previous version; reinstated into version 4 in AspGD as of July 2009	1.44913	1.29444
AN10038	Putative glutathione S transferase; member of the monodictyphenone secondary metabolite biosynthesis gene cluster	1.44967	2.48137
AN2808	N/A	1.45345	1.01118
AN3915	Has domain(s) with predicted transporter activity, role in transmembrane transport, water transport and integral to membrane localization	1.45418	#N/A
AN8662	Ortholog of A. nidulans FGSC A4 : AN11201, A. niger CBS 513.88 : An12g09180, A. oryzae RIB40 : AO090023000027, A. flavus NRRL 3357 : AFL2G_03931 and A. niger ATCC 1015 : 42065-mRNA	1.47117	1.80947
AN1644	N/A	1.47162	1.18831
AN8936	Has domain(s) with predicted role in transmembrane transport and integral to membrane localization	1.47668	1.2791
AN0521	Has domain(s) with predicted nucleotide binding, oxidoreductase activity and role in metabolic process	1.48254	1.47515
AN0148	Protein with homology to AflR C6 zinc finger transcription factor; member of the monodictyphenone secondary metabolite biosynthesis gene cluster; required for synthesis of monodictyphenone and related compounds	1.48366	2.13188
AN0100	Has domain(s) with predicted nucleotide binding, oxidoreductase activity, transferase activity, transferring acyl groups other than amino-acyl groups, zinc ion binding activity and role in oxidation-reduction process	1.48477	2.20295
AN5838	Has domain(s) with predicted FMN binding, iron ion binding, oxidoreductase activity and role in oxidation-reduction process	1.502	#N/A
AN5874	Has domain(s) with predicted methyltransferase activity and role in metabolic process	1.50896	#N/A
AN8703	N/A	1.51374	1.68414
AN3988	Has domain(s) with predicted metal ion transmembrane transporter activity, role in metal ion transport, transmembrane transport and membrane localization	1.51477	2.46843
AN4373	Has domain(s) with predicted nucleotide binding activity	1.5187	2.53771
AN2520	Predicted G-protein coupled pheromone receptor; similar to S. cerevisiae Ste2p	1.53479	1.73991
AN0307	Putative F-box protein	1.54506	1.29229
AN2557	Has domain(s) with predicted methyltransferase activity and role in metabolic process	1.56003	2.05596
AN5039	Ortholog of A. nidulans FGSC A4 : AN10386, A. niger CBS 513.88 : An13g01270, A. oryzae RIB40 : AO090026000484, AO090103000243 and A. niger ATCC 1015 : 189221-mRNA, 44760-mRNA	1.56579	1.36152
AN6930	Has domain(s) with predicted pyridoxal phosphate binding, transaminase activity	1.56657	1.61569
AN2803	N/A	1.567	1.56728
AN3103	Ortholog of A. fumigatus Af293 : Afu3g12570, A. niger CBS 513.88 : An02g08530, A. oryzae RIB40 : AO090005000710, A. niger ATCC 1015 : 37190-mRNA and A. clavatus NRRL 1 : ACLA_040390	1.57334	1.06126
AN5417	Has domain(s) with predicted UDP-N-acetylmuramate dehydrogenase activity, flavin adenine dinucleotide binding activity and role in oxidation-reduction process	1.59869	2.33556
AN2606	Has domain(s) with predicted oxidoreductase activity and role in oxidation-reduction process	1.61419	1.15064
AN5424	N/A	1.63099	1.59416
AN1035	Putative FAD/FMN-dependent oxygenase; required for asperfuranone biosynthesis	1.63651	1.40748
AN9096	Has domain(s) with predicted sequence-specific DNA binding transcription factor activity, zinc ion binding activity, role in regulation of transcription, DNA-dependent and nucleus localization	1.63668	2.09652
AN3241	Ortholog of A. nidulans FGSC A4 : AN5639, AN2587, AN1930, AN7395, AN7774, AN12202 and A. fumigatus Af293 : Afu3g01200, Afu5g00840, Afu6g03600, Afu6g07820, Afu7g00930, Afu7g06130	1.65975	1.84176
AN8928	Putative plasma membrane ATP-binding cassette (ABC) transporter with a predicted role in multidrug resistance; transcript induced by the fungicide imazalil	1.662	1.51213
AN0149	Putative zinc-dependent hydrolase; member of the monodictyphenone secondary metabolite biosynthesis gene cluster	1.66492	2.13228
AN9350	N/A	1.66899	1.54333
AN12145	N/A	1.71956	2.86299
AN0146	Protein with homology to versicolorin ketoreductase; member of the monodictyphenone secondary metabolite biosynthesis gene cluster	1.72347	2.57553
AN11530	N/A	1.73375	1.59293
AN9414	N/A	1.77363	2.65419
AN8625	Ortholog of A. fumigatus Af293 : Afu6g00680, A. niger CBS 513.88 : An11g07050, An05g01720, A. oryzae RIB40 : AO090005000281, AO090020000511 and A. flavus NRRL 3357 : AFL2G_00286, AFL2G_10819	1.79607	1.91031
AN8377	Has domain(s) with predicted DNA binding activity and role in regulation of transcription, DNA-dependent	1.82491	1.38561
AN8624	N/A	1.84865	2.70077
AN7972	Has domain(s) with predicted role in transmembrane transport and integral to membrane localization	1.85712	1.41485
AN8111	Has domain(s) with predicted DNA binding, sequence-specific DNA binding transcription factor activity, zinc ion binding activity, role in regulation of transcription, DNA-dependent, transcription, DNA-dependent and nucleus localization	1.85768	1.12626
AN5841	Has domain(s) with predicted nucleotide binding activity	1.85828	1.72173
AN7999	Has domain(s) with predicted nucleotide binding, oxidoreductase activity and role in oxidation-reduction process	1.87395	2.27606
AN3884	Has domain(s) with predicted role in transmembrane transport and integral to membrane localization	1.87411	2.44977
AN7245	Ortholog of A. clavatus NRRL 1 : ACLA_076170	1.8857	1.84929
AN5374	N/A	1.89584	1.12832
AN10049	Protein with homology to scytalone dehydratase; member of the monodictyphenone secondary metabolite biosynthesis gene cluster; transcript is induced by nitrate	1.89767	2.43899
AN8619	Has domain(s) with predicted nucleotide binding activity	1.89789	1.34397
AN8612	N/A	1.90461	1.89533
AN3133	Ortholog of A. fumigatus Af293 : Afu3g13020, A. oryzae RIB40 : AO090012000828, A. flavus NRRL 3357 : AFL2G_03692, A. niger ATCC 1015 : 37221-mRNA and N. fischeri NRRL 181 : NFIA_064300	1.90836	1.40268
AN1627	N/A	1.9526	2.35423
AN8466	Has domain(s) with predicted role in cell wall macromolecule catabolic process	1.95384	1.97403
AN11049	Has domain(s) with predicted nucleotide binding activity	1.98261	2.53744
AN0338	Putative cytochrome P450	1.98705	1.77839
AN4139	N/A	1.98962	1.9396
AN6134	N/A	2.02787	1.56095
AN10023	Member of the monodictyphenone secondary metabolite biosynthesis gene cluster; required for monodictyphenone biosynthesis	2.02931	3.07231
AN8249	Putative 2,3-oxidosqualene-lanosterol cyclase with a predicted role in sterol metabolism	2.07883	2.69967
AN5454	Putative class V chitinase; glycoside hydrolase family 18 (GH18) protein with a predicted role in chitin hydrolysis	2.10229	2.00059
AN6784	Putative dimethyl-allyl-tryptophan synthase (DMATS) type aromatic prenyltransferase; required for variecoxanthone biosynthesis	2.11436	3.28448
AN8623	Has domain(s) with predicted role in transmembrane transport and integral to membrane localization	2.17359	2.70537
AN8105	Putative nonribosomal peptide synthase (NRPS)-like enzyme	2.2033	2.12567
AN8583	Has domain(s) with predicted catalytic activity, coenzyme binding, nucleotide binding activity and role in cellular metabolic process	2.21886	4.01343
AN0839	Has domain(s) with predicted oxidoreductase activity and role in carotenoid biosynthetic process, chlorophyll biosynthetic process, oxidation-reduction process, photosynthesis	2.2429	1.97164
AN8115	Has domain(s) with predicted catalytic activity and role in nucleoside metabolic process	2.24305	2.93464
AN3083	Has domain(s) with predicted UDP-N-acetylmuramate dehydrogenase activity, flavin adenine dinucleotide binding activity and role in oxidation-reduction process	2.24927	2.14194
AN6446	Has domain(s) with predicted DNA binding activity and role in regulation of transcription, DNA-dependent	2.33567	2.58463
AN12061	N/A	2.36006	2.81379
AN6444	Putative nonribosomal peptide synthase (NRPS)-like enzyme	2.39236	2.16182
AN0150	Polketide synthase; member of the monodictyphenone secondary metabolite biosynthesis gene cluster; required for the synthesis of the anthraquinone emodin, arugosins, monodictyphenone, and related compounds	2.48152	2.33569
AN7153	Has domain(s) with predicted UDP-N-acetylmuramate dehydrogenase activity, flavin adenine dinucleotide binding activity and role in oxidation-reduction process	2.51621	2.17342
AN11555	N/A	2.53026	1.93619
AN6447	Has domain(s) with predicted O-methyltransferase activity	2.5462	3.42551
AN0216	Has domain(s) with predicted nucleotide binding, oxidoreductase activity and role in oxidation-reduction process	2.58505	3.76997
AN6314	Has domain(s) with predicted nucleotide binding, oxidoreductase activity and role in oxidation-reduction process	2.60083	2.84326
AN1576	N/A	2.61634	2.95953
AN6448	Putative polyketide synthase	2.6445	2.06794
AN11899	Ortholog of A. clavatus NRRL 1 : ACLA_007370	2.78022	1.64062
AN8110	Has domain(s) with predicted nucleotide binding, oxidoreductase activity and role in oxidation-reduction process	2.83089	1.90638
AN11283	N/A	3.18712	2.04843
AN9443	Has domain(s) with predicted catalytic activity and role in carbohydrate metabolic process	3.80499	5.18577
AN6798	Has domain(s) with predicted catalytic activity and role in metabolic process	3.90769	4.33357
AN2379	Possible pseudogene	4.16463	2.52135
AN2380	N/A	5.51462	5.8333
AN8602	Ortholog of A. fumigatus Af293 : Afu2g00500, A. oryzae RIB40 : AO090023000371, A. flavus NRRL 3357 : AFL2G_04225 and N. fischeri NRRL 181 : NFIA_032690, NFIA_055590	0	-1.65822
AN9262	Ortholog of A. nidulans FGSC A4 : AN7126, A. fumigatus Af293 : Afu3g03140, N. fischeri NRRL 181 : NFIA_006010, A. clavatus NRRL 1 : ACLA_075950 and A. fumigatus A1163 : AFUB_045110	0	-1.58618
AN7828	Putative unsaturated rhamnogalacturonan hydrolase	0	-1.52294
AN3286	Ortholog of A. fumigatus Af293 : Afu4g01280, Afu5g00830, A. niger CBS 513.88 : An06g00150, A. oryzae RIB40 : AO090138000050 and A. flavus NRRL 3357 : AFL2G_06190, AFL2G_08734	0	-1.4231
AN6649	Putative fatty acyl-CoA synthetase	0	-1.41644
AN2111	Ortholog of A. fumigatus Af293 : Afu2g05230, Afu6g03190, A. niger CBS 513.88 : An11g05190, A. oryzae RIB40 : AO090010000628, AO090003000332 and A. flavus NRRL 3357 : AFL2G_02647, AFL2G_11772	0	-1.35104
AN3342	Has domain(s) with predicted zinc ion binding activity	0	-1.24592
AN11339	N/A	0	-1.23456
AN7786	Ortholog of A. fumigatus Af293 : Afu6g00600, A. oryzae RIB40 : AO090113000133, A. flavus NRRL 3357 : AFL2G_08612, A. niger ATCC 1015 : 171597-mRNA and N. fischeri NRRL 181 : NFIA_047760	0	-1.21215
AN0013	Possible pseudogene	0	-1.21186
AN8447	Has domain(s) with predicted DNA binding, sequence-specific DNA binding transcription factor activity, zinc ion binding activity, role in regulation of transcription, DNA-dependent, transcription, DNA-dependent and nucleus localization	0	-1.18926
AN8371	N/A	0	-1.18128
AN0798	N/A	0	-1.13754
AN3388	Putative alpha-amylase with a predicted role in starch metabolism; transcriptionally induced by isomaltose in an amyR-dependent manner	0	-1.10344
AN8155	Has domain(s) with predicted nucleotide binding, oxidoreductase activity and role in oxidation-reduction process	0	-1.07068
AN0950	N/A	0	-1.07052
AN2249	Ortholog of A. niger CBS 513.88 : An17g00940, A. flavus NRRL 3357 : AFL2G_05850, N. fischeri NRRL 181 : NFIA_036440, A. terreus NIH2624 : ATEG_09356 and A. clavatus NRRL 1 : ACLA_009990	0	-1.0632
AN2659	Predicted glycosylphosphatidylinositol (GPI)-anchored protein	0	-1.06209
AN11209	Has domain(s) with predicted role in transmembrane transport and integral to membrane localization	0	-1.05553
AN8368	Ortholog of N. fischeri NRRL 181 : NFIA_102240 and A. fumigatus A1163 : AFUB_071230	0	-1.0539
AN2599	Has domain(s) with predicted hydrolase activity, hydrolyzing O-glycosyl compounds activity and role in carbohydrate metabolic process	0	-1.04977
AN9158	Has domain(s) with predicted nucleotide binding, oxidoreductase activity and role in oxidation-reduction process	0	-1.01621
AN10311	Putative hyphal cell wall mannoprotein; expression is transcriptionally upregulated during sexual development; expression is flbA-, fadA- and veA-dependent; present in the hyphal cell wall, absent from the conidial cell wall	0	-1.01232
AN8474	Has domain(s) with predicted role in transmembrane transport and integral to membrane localization	0	-1
AN3419	Has domain(s) with predicted acetyltransferase activity	0	1.00276
AN3446	N/A	0	1.00854
AN12053	N/A	0	1.01621
AN0890	Ortholog(s) have fungal-type vacuole membrane localization	0	1.0205
AN9055	N/A	0	1.02745
AN1321	N/A	0	1.02836
AN10704	Putative cytochrome P450	0	1.02862
AN6729	Has domain(s) with predicted catalytic activity, molybdenum ion binding, pyridoxal phosphate binding activity	0	1.03199
AN5419	Ortholog of A. niger CBS 513.88 : An01g01170, A. oryzae RIB40 : AO090012000481, A. flavus NRRL 3357 : AFL2G_03383, A. niger ATCC 1015 : 206357-mRNA and A. terreus NIH2624 : ATEG_07535	0	1.04387
AN8441	Has domain(s) with predicted DNA binding, sequence-specific DNA binding transcription factor activity, zinc ion binding activity, role in regulation of transcription, DNA-dependent, transcription, DNA-dependent and nucleus localization	0	1.06875
AN6487	Putative aspartyl protease; ortholog of S. cerevisiae BAR1; expression reduced after exposure to farnesol	0	1.07292
AN11921	Ortholog of A. fumigatus Af293 : Afu8g07200, A. niger CBS 513.88 : An15g07550, A. oryzae RIB40 : AO090701000752, A. flavus NRRL 3357 : AFL2G_06327 and A. niger ATCC 1015 : 200874-mRNA	0	1.08387
AN10160	Ortholog of A. nidulans FGSC A4 : AN2370, AN0323, A. fumigatus Af293 : Afu1g02440, Afu4g02760, A. niger CBS 513.88 : An01g05750, An12g09350, An13g03290 and A. oryzae RIB40 : AO090020000719, AO090005000852	0	1.08921
AN5701	Putative 3-deoxy-D-arabino-heptulosonate 7-phosphate synthase with a predicted role in aromatic amino acid biosynthesis; feedback-inhibited by tyrosine	0	1.09137
AN3742	Has domain(s) with predicted zinc ion binding activity	0	1.09198
AN1312	Has domain(s) with predicted nucleotide binding, oxidoreductase activity, transferase activity, transferring acyl groups other than amino-acyl groups, zinc ion binding activity and role in oxidation-reduction process	0	1.10509
AN0471	Putative vacuolar H+/Ca2+ exchanger	0	1.1226
AN6442	N/A	0	1.12492
AN6390	Has domain(s) with predicted homogentisate 1,2-dioxygenase activity and role in L-phenylalanine catabolic process, oxidation-reduction process, tyrosine metabolic process	0	1.13085
AN3340	Protein of unknown function; transcript is induced by nitrate	0	1.14005
AN12308	N/A	0	1.15597
AN8153	Has domain(s) with predicted ATP binding, nucleoside-triphosphatase activity	0	1.18395
AN6581	Has domain(s) with predicted ATP binding, ATPase activity, coupled to transmembrane movement of substances activity, role in transport and integral to membrane localization	0	1.18517
AN10885	N/A	0	1.19492
AN10217	Has domain(s) with predicted oxidoreductase activity and role in oxidation-reduction process	0	1.19971
AN8786	N/A	0	1.2187
AN8334	Has domain(s) with predicted metal ion transmembrane transporter activity, role in metal ion transport, transmembrane transport and membrane localization	0	1.31497
AN5633	Ortholog(s) have inorganic cation transmembrane transporter activity, solute:hydrogen symporter activity	0	1.31625
AN8593	Has domain(s) with predicted hydrolase activity, acting on carbon-nitrogen (but not peptide) bonds activity	0	1.36245
AN1106	Ortholog of A. fumigatus Af293 : Afu1g11850, A. niger CBS 513.88 : An08g04060, A. flavus NRRL 3357 : AFL2G_07596, A. niger ATCC 1015 : 38373-mRNA and N. fischeri NRRL 181 : NFIA_013680	0	1.36977
AN7595	Ortholog of A. fumigatus Af293 : Afu2g15270, A. niger CBS 513.88 : An09g03530, A. niger ATCC 1015 : 188288-mRNA, N. fischeri NRRL 181 : NFIA_090510 and A. terreus NIH2624 : ATEG_07880	0	1.37744
AN12291	Ortholog of A. nidulans FGSC A4 : AN8528, A. fumigatus Af293 : Afu5g09790, A. niger CBS 513.88 : An15g05030, A. oryzae RIB40 : AO090010000330 and A. flavus NRRL 3357 : AFL2G_11510	0	1.41719
AN1242	Putative nonribosomal peptide synthase (NRPS)	0	1.43632
AN1240	N/A	0	1.45816
AN9127	Has domain(s) with predicted nucleotide binding, oxidoreductase activity and role in oxidation-reduction process	0	1.47794
AN4812	Predicted glycosylphosphatidylinositol (GPI)-anchored protein	0	1.50951

## Sheet: gprD deletion
Table S1: Differentially expressed genes in ?gprD strain grown on glucose in a significant manner (p < 0.01)
24h
GeneName	Description	log2 Cy5/Cy3 ratio - 24h
AN8775	Ortholog of N. fischeri NRRL 181 : NFIA_004310	-5.48188	-4.12883
AN0149	Putative zinc-dependent hydrolase; member of the monodictyphenone secondary metabolite biosynthesis gene cluster	-5.26818	-3.85959
AN0055	Transmembrane protein involved in regulation of conidium development; required for expression of brlA; predicted oxidoreductase with FAD-binding and haem-binding domains	-5.17909	-3.1394
AN10022	Protein with homology to the DUF 1772 superfamily; member of the monodictyphenone secondary metabolite biosynthesis gene cluster	-5.10862	-3.91399
AN10038	Putative glutathione S transferase; member of the monodictyphenone secondary metabolite biosynthesis gene cluster	-4.936	-3.65647
AN5942	N/A	-4.87505	-2.95391
AN9377	Ortholog of A. fumigatus Af293 : Afu3g02940, A. niger CBS 513.88 : An01g00550, A. flavus NRRL 3357 : AFL2G_08050, A. niger ATCC 1015 : 46862-mRNA and N. fischeri NRRL 181 : NFIA_004740	-4.82275	-3.14462
AN2557	Has domain(s) with predicted methyltransferase activity and role in metabolic process	-4.72307	-3.19633
AN11555	N/A	-4.72017	-4.13896
AN8101	Has domain(s) with predicted sequence-specific DNA binding, sequence-specific DNA binding transcription factor activity and role in regulation of transcription, DNA-dependent	-4.6256	-3.70973
AN10049	Protein with homology to scytalone dehydratase; member of the monodictyphenone secondary metabolite biosynthesis gene cluster; transcript is induced by nitrate	-4.61467	-3.30745
AN11871	Ortholog of A. fumigatus Af293 : Afu1g11260, Afu6g00270, A. niger CBS 513.88 : An04g04460, A. niger ATCC 1015 : 190306-mRNA and N. fischeri NRRL 181 : NFIA_014320, NFIA_026170	-4.51085	-3.79521
AN2608	Has domain(s) with predicted electron carrier activity, oxidoreductase activity and role in oxidation-reduction process	-4.39385	-3.9382
AN4373	Has domain(s) with predicted nucleotide binding activity	-4.34692	-2.98442
AN1941	Predicted glycosylphosphatidylinositol (GPI)-anchored protein	-4.32064	-3.25225
AN10023	Member of the monodictyphenone secondary metabolite biosynthesis gene cluster; required for monodictyphenone biosynthesis	-4.30962	-3.14991
AN1623	Has domain(s) with predicted monooxygenase activity and role in oxidation-reduction process	-4.25766	-2.8096
AN2549	Putative acyl-CoA ligase; required for emericellamide biosynthesis	-4.22175	-2.516
AN10035	Putative AMP-binding CoA ligase; member of the monodictyphenone secondary metabolite biosynthesis gene cluster	-4.14007	-2.88307
AN6401	Putative hydrophobin	-4.09906	-3.6541
AN8375	N/A	-4.06458	-3.86668
AN7821	Putative norsolorinic acid reductase with a predicted role in sterigmatocystin/aflatoxin biosynthesis; member of the sterigmatocystin biosynthesis gene cluster	-4.04492	-4.06841
AN12090	Has domain(s) with predicted O-methyltransferase activity	-3.97653	-4.67342
AN11049	Has domain(s) with predicted nucleotide binding activity	-3.94549	-3.49388
AN9380	Putative chitin deacetylase; catalyzes the conversion of chitin to chitosan by the deacetylation of N-acetyl-D-glucosamine residues	-3.92172	-2.56434
AN2548	Putative acyltransferase; required for emericellamide biosynthesis	-3.87893	-3.35981
AN5424	N/A	-3.86734	-3.08068
AN2407	Has domain(s) with predicted role in isoprenoid biosynthetic process	-3.84679	-2.74082
AN10044	Putative oxidoreductase; member of the monodictyphenone secondary metabolite biosynthesis gene cluster	-3.82813	-2.72454
AN7911	Putative amidohydrolase; member of the F9775 secondary metabolite gene cluster	-3.80783	-3.67809
AN12402	Has domain(s) with predicted tryptophan dimethylallyltransferase activity and role in alkaloid metabolic process	-3.78709	-2.36762
AN2606	Has domain(s) with predicted oxidoreductase activity and role in oxidation-reduction process	-3.75632	-2.79516
AN7816	Putative sterigmatocystin biosynthesis lipase/esterase with a predicted role in sterigmatocystin/aflatoxin biosynthesis; member of the sterigmatocystin biosynthesis gene cluster	-3.62682	-3.94655
AN3858	Possible pseudogene	-3.6174	-3.79753
AN9414	N/A	-3.6089	-2.03012
AN8624	N/A	-3.57036	-2.60242
AN7909	Polyketide synthase; putative Type II fatty acid synthase with a predicted role in mitochondrial fatty acid formation; member of the F9775 secondary metabolite gene cluster; required for F9775 and orsellinic acid and violaceol biosynthesis	-3.55768	-4.17443
AN7083	Has domain(s) with predicted aminopeptidase activity and role in proteolysis	-3.55648	-2.38784
AN0223	Has domain(s) with predicted sequence-specific DNA binding transcription factor activity, zinc ion binding activity, role in regulation of transcription, DNA-dependent and nucleus localization	-3.55562	-2.93548
AN0231	Conidiophore-specific phenol oxidase; mutant conidiophores, metulae and phialides lack pigmentation; ivoB mutants accumulate the substrate N-acetyl-6-hydroxytryptophan (AHT); repressed by light in developmentally competent mycelia	-3.5372	-3.71371
AN11203	Ortholog of A. fumigatus Af293 : Afu4g00520, A. niger ATCC 1015 : 186153-mRNA and A. fumigatus A1163 : AFUB_101070	-3.51916	-4.21507
AN2325	Ortholog of A. nidulans FGSC A4 : AN3054, A. fumigatus Af293 : Afu5g10520, A. niger CBS 513.88 : An14g04240, An16g02910, A. oryzae RIB40 : AO090010000486 and A. flavus NRRL 3357 : AFL2G_11648	-3.51804	-3.81438
AN1576	N/A	-3.51347	-4.62394
AN11017	Ortholog of A. oryzae RIB40 : AO090026000010, N. fischeri NRRL 181 : NFIA_101900 and A. fumigatus A1163 : AFUB_071720	-3.49969	-4.17852
AN5430	N/A	-3.46755	-2.34295
AN2829	Putative amidase with a predicted role in aromatic amino acid biosynthesis	-3.43715	-2.30871
AN4673	Ortholog of A. fumigatus Af293 : Afu5g09050, A. niger CBS 513.88 : An07g04040, A. oryzae RIB40 : AO090020000483, A. flavus NRRL 3357 : AFL2G_10845 and A. niger ATCC 1015 : 181202-mRNA	-3.37771	-2.9662
AN7806	Putative versicolorin reductase with a predicted role in sterigmatocystin/aflatoxin biosynthesis; member of the sterigmatocystin biosynthesis gene cluster	-3.37036	-3.64942
AN0148	Protein with homology to AflR C6 zinc finger transcription factor; member of the monodictyphenone secondary metabolite biosynthesis gene cluster; required for synthesis of monodictyphenone and related compounds	-3.32468	-2.27146
AN5046	Anisin-1; secreted defensin-like peptide with a predicted role in defense response; high homology to the mosquito defensin AaDefA1	-3.31908	-3.12762
AN7406	Ortholog of A. nidulans FGSC A4 : AN6413, AN8328, AN1540, AN9266, AN10886, AN7232 and A. fumigatus Af293 : Afu1g11380, Afu4g00600, Afu6g13800, Afu8g05510	-3.31512	-2.22804
AN11378	Ortholog of N. fischeri NRRL 181 : NFIA_102640, A. clavatus NRRL 1 : ACLA_052710 and A. fumigatus A1163 : AFUB_070670	-3.311	-2.17358
AN9239	N/A	-3.28062	-2.4611
AN8154	N/A	-3.26828	-2.13545
AN7912	Putative tyrosinase; member of the F9775 secondary metabolite gene cluster	-3.26153	-2.84985
AN9174	Has domain(s) with predicted amino acid transmembrane transporter activity, role in amino acid transmembrane transport and integral to membrane localization	-3.25219	-1.96091
AN8249	Putative 2,3-oxidosqualene-lanosterol cyclase with a predicted role in sterol metabolism	-3.2486	-2.77174
AN12089	Ortholog of A. oryzae RIB40 : AO090124000044 and A. niger ATCC 1015 : 42282-mRNA	-3.21726	-5.31079
AN7809	Ortholog of A. terreus NIH2624 : ATEG_01291	-3.16119	-3.78007
AN8803	Hydrophobin; protein involved in conidium development; required for the formation of outer hydrophobic layer (rodlet layer) of the conidium wall; transcriptionally regulated by BrlA; predicted glycosylphosphatidylinositol (GPI)-anchor	-3.15043	-2.20826
AN8619	Has domain(s) with predicted nucleotide binding activity	-3.13462	-3.44338
AN8466	Has domain(s) with predicted role in cell wall macromolecule catabolic process	-3.13301	-3.10981
AN7825	Putative polyketide synthase with a predicted role in sterigmatocystin/aflatoxin biosynthesis; member of the sterigmatocystin biosynthesis gene cluster	-3.10757	-4.8344
AN7999	Has domain(s) with predicted nucleotide binding, oxidoreductase activity and role in oxidation-reduction process	-3.10388	-2.45979
AN2607	Putative cytochrome P450	-3.10083	-2.86999
AN9246	Ortholog(s) have dioxygenase activity and role in secondary metabolic process	-3.04462	-1.96221
AN5664	Ortholog of A. nidulans FGSC A4 : AN6419, AN6946, AN8984, A. fumigatus Af293 : Afu2g17830 and A. niger CBS 513.88 : An01g00890, An03g05810, An14g05850	-3.03644	-2.98193
AN11206	Has domain(s) with predicted monooxygenase activity and role in oxidation-reduction process	-2.99486	-2.56015
AN0230	Ortholog of N. fischeri NRRL 181 : NFIA_102580	-2.98691	-2.46123
AN7807	Putative translation elongation factor 1 gamma; member of the sterigmatocystin biosynthesis gene cluster	-2.98236	-4.46736
AN1197	Has domain(s) with predicted catalytic activity	-2.90777	-2.52278
AN8383	Putative polyketide synthase (PKS) tha produces 3,5- dimethyl orsellinic acid, the first intermediate in the biosynthesis of austinol and dehydroaustinol	-2.83154	-2.43371
AN5251	Ortholog of A. nidulans FGSC A4 : AN5244, A. niger CBS 513.88 : An11g07550, An08g12150, A. oryzae RIB40 : AO090011000256, A. flavus NRRL 3357 : AFL2G_05047 and A. niger ATCC 1015 : 39264-mRNA	-2.83051	-3.18684
AN5244	Ortholog of A. nidulans FGSC A4 : AN5251, A. niger CBS 513.88 : An11g07550, An08g12150, A. oryzae RIB40 : AO090011000256, A. flavus NRRL 3357 : AFL2G_05047 and A. niger ATCC 1015 : 39264-mRNA	-2.81771	-3.19821
AN8928	Putative plasma membrane ATP-binding cassette (ABC) transporter with a predicted role in multidrug resistance; transcript induced by the fungicide imazalil	-2.80269	-2.26758
AN5831	Ortholog of A. nidulans FGSC A4 : AN10273/gst3, A. niger CBS 513.88 : An15g06030, An05g00350, A. oryzae RIB40 : AO090011000920, A. niger ATCC 1015 : 42534-mRNA and N. fischeri NRRL 181 : NFIA_091010	-2.76638	-1.65949
AN8955	Has domain(s) with predicted role in transmembrane transport and integral to membrane localization	-2.75938	-2.3988
AN8645	Has domain(s) with predicted DNA binding, sequence-specific DNA binding transcription factor activity, zinc ion binding activity, role in aflatoxin biosynthetic process, regulation of transcription, DNA-dependent and nucleus localization	-2.73931	-2.35588
AN0940	Putative hydrophobin	-2.73132	-2.40847
AN11013	Putative p450 monooxygenase required for desaturation of bisfuran in the sterigmatocystin biosynthesis pathway; member of the sterigmatocystin biosynthesis gene cluster	-2.71637	-4.77888
AN7810	Putative aflatoxin biosynthesis protein with a role in aflatoxin/sterigmatocystin biosynthesis; member of the sterigmatocystin biosynthesis gene cluster	-2.70891	-4.35456
AN11680	Putative beta-1,4-mannosidase with a predicted role in polysaccharide degradation	-2.70859	-2.28407
AN7818	Putative sterigmatocystin biosynthesis P450 monooxygenase with a predicted role in sterigmatocystin/aflatoxin biosynthesis	-2.70836	-3.58895
AN4408	Ortholog of S. cerevisiae : YLR173W, A. fumigatus Af293 : Afu4g07200, A. niger CBS 513.88 : An04g01600, A. oryzae RIB40 : AO090023000855 and A. flavus NRRL 3357 : AFL2G_04666	-2.67059	-3.36146
AN10573	Putative cytochrome P450	-2.63427	-3.12532
AN7084	Putative polyketide synthase (PKS)-like enzyme	-2.62995	-2.00093
AN7812	Putative versicolorin B synthase with a predicted role in sterigmatocystin/aflatoxin biosynthesis; member of the sterigmatocystin biosynthesis gene cluster	-2.60547	-4.0656
AN7865	Putative beta-glucosidase	-2.60021	-3.09811
AN3568	N/A	-2.58215	-3.38172
AN11477	N/A	-2.55797	-3.41488
AN3182	Ortholog of A. clavatus NRRL 1 : ACLA_040930	-2.52814	-2.82896
AN5558	Broad specificity thermostable alkaline protease; extracellular; regulated by nitrogen, carbon and sulfur metabolite repression; transcript repressed by light in developmentally competent mycelia	-2.5179	-1.71139
AN2609	Has domain(s) with predicted O-methyltransferase activity	-2.50045	-3.39204
AN1651	Ortholog of A. nidulans FGSC A4 : AN8144, AN9257, A. fumigatus Af293 : Afu5g14600, Afu6g00460, Afu6g13950, A. niger CBS 513.88 : An11g02490, An01g11420 and A. oryzae RIB40 : AO090011000740	-2.48948	-1.44943
AN11941	Putative L-iditol 2-dehydrogenase with a predicted role in mannose/mannitol, fructose, and sorbose/sorbitol metabolism	-2.48126	-2.4987
AN1786	Has domain(s) with predicted monooxygenase activity and role in oxidation-reduction process	-2.46137	-1.8933
AN8146	N/A	-2.44308	-1.34792
AN6963	Has domain(s) with predicted oxidoreductase activity and role in oxidation-reduction process	-2.42598	-3.06717
AN4374	N/A	-2.42007	-2.73232
AN2469	Has domain(s) with predicted nucleotide binding, oxidoreductase activity and role in oxidation-reduction process	-2.361	-3.01031
AN5463	Has domain(s) with predicted carbohydrate binding, catalytic activity, role in carbohydrate metabolic process and viral capsid localization	-2.34585	-3.16604
AN12325	N/A	-2.34221	-2.32033
AN3601	Has domain(s) with predicted catalytic activity and role in metabolic process	-2.33647	-1.89027
AN10887	Putative cytochrome P450	-2.30612	-2.47938
AN5092	Putative RecQ protein; telomere linked helicase	-2.30301	-2.05697
AN7823	Putative peroxidase; member of the sterigmatocystin biosynthesis gene cluster	-2.30291	-1.44494
AN10403	N/A	-2.28522	-1.36652
AN3491	Has domain(s) with predicted role in transmembrane transport and integral to membrane localization	-2.27656	-1.30348
AN1590	Ortholog of A. niger CBS 513.88 : An07g04490 and A. niger ATCC 1015 : 131149-mRNA	-2.24842	-1.45936
AN4809	Putative glutaminase A with a predicted role in glutamate and glutamine metabolism	-2.22894	-1.62553
AN6315	Ortholog of A. fumigatus A1163 : AFUB_099800	-2.18828	-1.39999
AN4394	Ortholog of A. fumigatus Af293 : Afu4g06880, A. niger CBS 513.88 : An04g01250, A. oryzae RIB40 : AO090023000902, A. flavus NRRL 3357 : AFL2G_04716 and A. niger ATCC 1015 : 54636-mRNA	-2.15656	-1.81804
AN3915	Has domain(s) with predicted transporter activity, role in transmembrane transport, water transport and integral to membrane localization	-2.13028	-2.87342
AN9173	Sugar transporter; transcriptionally induced by growth on xylose	-2.12959	-1.90368
AN9300	Has domain(s) with predicted amino acid transmembrane transporter activity, role in amino acid transmembrane transport and membrane localization	-2.10889	-1.67149
AN3570	Has domain(s) with predicted oxidoreductase activity and role in oxidation-reduction process	-2.09467	-1.75497
AN7217	N/A	-2.07339	-2.10386
AN7081	Has domain(s) with predicted UDP-N-acetylmuramate dehydrogenase activity, flavin adenine dinucleotide binding activity and role in oxidation-reduction process	-2.04121	-1.66955
AN1591	Has domain(s) with predicted ATP binding, nucleoside-triphosphatase activity	-2.03529	-1.39957
AN8376	N/A	-1.99659	-1.76607
AN0279	Putative transcription factor involved in regulation of conidiophore development; contains a myb-like DNA-binding domain	-1.96017	-1.91195
AN0839	Has domain(s) with predicted oxidoreductase activity and role in carotenoid biosynthetic process, chlorophyll biosynthetic process, oxidation-reduction process, photosynthesis	-1.94866	-2.85294
AN2395	Putative beta-glucuronidase with a predicted role in polysaccharide degradation	-1.87096	-1.4327
AN0468	Ortholog of N. fischeri NRRL 181 : NFIA_023260, A. terreus NIH2624 : ATEG_03782, A. clavatus NRRL 1 : ACLA_033050 and A. fumigatus A1163 : AFUB_079440	-1.84645	-1.8511
AN2750	Ortholog of A. fumigatus Af293 : Afu1g05140, A. niger CBS 513.88 : An01g04360, A. oryzae RIB40 : AO090003000810, A. flavus NRRL 3357 : AFL2G_02209 and A. niger ATCC 1015 : 170430-mRNA	-1.83208	-1.46779
AN10422	N/A	-1.83013	-1.45031
AN11650	N/A	-1.82441	-2.31029
AN3381	Putative fatty acid synthetase subunit with a predicted role in cytosolic fatty acid formation	-1.81075	-1.59908
AN11551	N/A	-1.80757	-1.50744
AN2020	Has domain(s) with predicted sequence-specific DNA binding, sequence-specific DNA binding transcription factor activity and role in regulation of transcription, DNA-dependent	-1.78234	-2.48689
AN5843	Putative pyruvate, water dikinase	-1.74958	-1.24558
AN0307	Putative F-box protein	-1.73731	-1.925
AN0467	Ortholog of A. fumigatus Af293 : Afu1g04310, A. flavus NRRL 3357 : AFL2G_02104, A. niger ATCC 1015 : 52017-mRNA, N. fischeri NRRL 181 : NFIA_020460 and A. clavatus NRRL 1 : ACLA_030350	-1.71945	-1.80397
AN8591	Has domain(s) with predicted calcium ion binding activity	-1.71842	-2.73109
AN8109	N/A	-1.70175	-1.80888
AN10252	Ortholog of A. fumigatus Af293 : Afu4g10320, A. niger CBS 513.88 : An04g06600, A. oryzae RIB40 : AO090003001189, A. flavus NRRL 3357 : AFL2G_01857 and A. niger ATCC 1015 : 193449-mRNA	-1.69156	-2.02102
AN10886	Ortholog of A. nidulans FGSC A4 : AN6413, AN8328, AN1540, AN9266, AN7232, AN7406 and A. fumigatus Af293 : Afu1g11380, Afu4g00600, Afu6g13800, Afu8g05510	-1.67207	-1.37613
AN2583	Putative glyceraldehyde-3-phosphate dehydrogenase with a predicted role in gluconeogenesis and glycolysis	-1.65972	-1.76702
AN11002	Ortholog of A. nidulans FGSC A4 : AN6772, A. fumigatus Af293 : Afu8g07350, A. niger CBS 513.88 : An01g01560, A. oryzae RIB40 : AO090120000069 and A. flavus NRRL 3357 : AFL2G_08107	-1.64668	#N/A
AN4195	Has domain(s) with predicted carbon-nitrogen ligase activity, with glutamine as amido-N-donor, hydrolase activity, acting on carbon-nitrogen (but not peptide) bonds, in linear amides activity	-1.64086	-1.60924
AN5844	N/A	-1.63924	-1.87648
AN9071	Ortholog of A. fumigatus Af293 : Afu7g02520, A. niger CBS 513.88 : An12g00050, A. flavus NRRL 3357 : AFL2G_07950, A. niger ATCC 1015 : 54436-mRNA and N. fischeri NRRL 181 : NFIA_115250	-1.63906	-1.36596
AN2002	Protein predicted to have a role in pheromone precursor processing	-1.61288	-2.32888
AN2383	N/A	-1.58572	-1.14909
AN8989	Ortholog of A. fumigatus Af293 : Afu5g14830, A. oryzae RIB40 : AO090001000186, A. flavus NRRL 3357 : AFL2G_07417, N. fischeri NRRL 181 : NFIA_041290 and A. terreus NIH2624 : ATEG_00108	-1.58478	-1.09502
AN5481	Has domain(s) with predicted Rho guanyl-nucleotide exchange factor activity, role in regulation of Rho protein signal transduction and intracellular localization	-1.57009	-1.45685
AN10748	N/A	-1.56939	-1.14558
AN6624	Has domain(s) with predicted zinc ion binding activity	-1.54498	#N/A
AN6823	Ortholog of A. fumigatus Af293 : Afu5g12860, A. niger CBS 513.88 : An14g06360, A. oryzae RIB40 : AO090120000406, A. flavus NRRL 3357 : AFL2G_08410 and A. niger ATCC 1015 : 201762-mRNA	-1.53068	-1.04963
AN4913	Putative phosphoketolase with a predicted role in the phosphoketolase pathway	-1.52457	-1.60496
AN8618	Ortholog of A. clavatus NRRL 1 : ACLA_066490	-1.50616	-1.14691
AN5887	Predicted GTPase activating protein	-1.48469	-1.1112
AN0053	Ortholog of A. fumigatus Af293 : Afu5g12500, A. oryzae RIB40 : AO090120000375, A. flavus NRRL 3357 : AFL2G_08378, A. niger ATCC 1015 : 185165-mRNA and N. fischeri NRRL 181 : NFIA_074700	-1.4845	-1.11139
AN5791	Predicted pheromone precursor; encodes two copies of a peptide similar to S. cerevisiae alpha-factor, which is subject to proteolytic processing	-1.48202	-1.69387
AN0521	Has domain(s) with predicted nucleotide binding, oxidoreductase activity and role in metabolic process	-1.4798	-1.69914
AN8518	Similar to NADPH-dependent quinone reductases; member of the tdi (terrequinone A biosynthesis) gene cluster; transcriptionally regulated by LaeA	-1.46581	-1.22858
AN8412	Putative hybrid polyketide synthase-nonribosomal peptide synthase (PKS-NRPS); aspyridone synthetase; member of the aspyridone (apd) gene cluster	-1.46374	#N/A
AN7712	Has domain(s) with predicted hydrolase activity	-1.46137	-1.32383
AN11185	Has domain(s) with predicted DNA binding, sequence-specific DNA binding transcription factor activity, zinc ion binding activity, role in regulation of transcription, DNA-dependent, transcription, DNA-dependent and nucleus localization	-1.45866	-1.02595
AN6431	Putative polyketide synthase	-1.44678	-1.31739
AN11068	Ortholog of A. fumigatus Af293 : Afu5g03810, A. niger CBS 513.88 : An09g06360, A. niger ATCC 1015 : 188313-mRNA, N. fischeri NRRL 181 : NFIA_038310 and A. terreus NIH2624 : ATEG_08030	-1.44648	#N/A
AN8568	N/A	-1.44221	-1.25604
AN8737	Putative sugar transporter	-1.41758	-1.40128
AN10818	Has domain(s) with predicted nucleotide binding activity	-1.40182	-2.04977
AN8959	Has domain(s) with predicted integral to membrane localization	-1.3864	-1.29943
AN11153	Ortholog(s) have endoplasmic reticulum localization	-1.36675	-1.49923
AN3916	Putative glycerol kinase with a predicted role in glycerol metabolism	-1.36592	-1.37535
AN7476	Ortholog of A. fumigatus Af293 : Afu2g05630, A. niger CBS 513.88 : An02g14010, A. oryzae RIB40 : AO090001000675, A. flavus NRRL 3357 : AFL2G_09310 and A. niger ATCC 1015 : 37580-mRNA	-1.36548	-1.00291
AN6918	Has domain(s) with predicted nucleotide binding, oxidoreductase activity and role in oxidation-reduction process	-1.35924	-1.63233
AN0323	Ortholog of A. nidulans FGSC A4 : AN2370, AN10160, A. fumigatus Af293 : Afu1g02440, Afu4g02760, A. niger CBS 513.88 : An01g05750, An12g09350, An13g03290 and A. oryzae RIB40 : AO090020000719, AO090005000852	-1.35849	#N/A
AN0367	Putative integral membrane protein; transcript repressed by light in developmentally competent mycelia	-1.34861	-1.01666
AN9315	Has domain(s) with predicted flavin adenine dinucleotide binding, oxidoreductase activity and role in oxidation-reduction process	-1.33671	-1.23694
AN10973	Putative citrate synthase	-1.31687	-1.05331
AN7710	Ortholog(s) have intracellular localization	-1.3145	#N/A
AN9158	Has domain(s) with predicted nucleotide binding, oxidoreductase activity and role in oxidation-reduction process	-1.31368	-1.03816
AN8661	Ortholog of A. nidulans FGSC A4 : AN8548, AN0857, AN4642, A. fumigatus Af293 : Afu1g15290, Afu3g00850, Afu4g08850 and A. niger CBS 513.88 : An02g13470, An01g13320, An03g01430, An12g09260	-1.29222	-2.08885
AN6369	Has domain(s) with predicted ATP binding, ATPase activity and membrane localization	-1.28841	-1.27479
AN0297	Putative protoplast secreted protein 2; intracellular, menadione stress-induced protein	-1.28228	-1.02969
AN8018	Transcript induced by light in in developmentally competent mycelia	-1.27787	-1.78952
AN11782	N/A	-1.26818	#N/A
AN7683	Protein associated with the nonclassical protein export pathway; ortholog of S. cerevisiae Nce102p	-1.26787	#N/A
AN9197	Ortholog of A. fumigatus Af293 : Afu1g16030, Afu5g14930, N. fischeri NRRL 181 : NFIA_036250, A. clavatus NRRL 1 : ACLA_078270 and A. fumigatus A1163 : AFUB_079040	-1.26703	#N/A
AN1932	Putative methionine sulfoxide reductase with a predicted role in the reduction of methionine sulfoxide to methionine	-1.23791	-1.55737
AN6487	Putative aspartyl protease; ortholog of S. cerevisiae BAR1; expression reduced after exposure to farnesol	-1.23118	-1.06306
AN8659	Has domain(s) with predicted amino acid transmembrane transporter activity, role in amino acid transmembrane transport and membrane localization	-1.21411	-1.42587
AN12035	Has domain(s) with predicted carbonate dehydratase activity, zinc ion binding activity and role in carbon utilization	-1.21372	-1.06622
AN9023	Has domain(s) with predicted electron carrier activity, flavin adenine dinucleotide binding, iron ion binding, oxidoreductase activity, role in oxidation-reduction process and integral to membrane localization	-1.2111	#N/A
AN0761	Has domain(s) with predicted O-methyltransferase activity	-1.20698	#N/A
AN12284	N/A	-1.19657	-1.4236
AN0942	Putative L-arabinitol 4-dehydrogenase with a predicted role in L-arabinose/arabitol and D-xylose/D,L-xylulose/xylitol metabolism; transcriptionally induced by growth on xylose	-1.18342	#N/A
AN0654	Ortholog(s) have farnesyltranstransferase activity, role in terpenoid biosynthetic process and mitochondrion localization	-1.17491	#N/A
AN6721	Has domain(s) with predicted hydrolase activity, acting on carbon-nitrogen (but not peptide) bonds activity	-1.14718	-1.34006
AN4118	Ortholog(s) have sequence-specific DNA binding, sequence-specific DNA binding transcription factor activity and role in response to xenobiotic stimulus	-1.13376	-1.08167
AN3509	Ortholog(s) have role in heme transport and plasma membrane localization	-1.13299	-1.75268
AN5338	Has domain(s) with predicted NADP binding, flavin adenine dinucleotide binding, flavin-containing monooxygenase activity and role in oxidation-reduction process	-1.12805	-1.53338
AN3493	Has domain(s) with predicted threonine-type endopeptidase activity, role in proteolysis involved in cellular protein catabolic process and proteasome core complex localization	-1.12364	-1.96335
AN10483	Ortholog of A. nidulans FGSC A4 : AN2809, A. fumigatus Af293 : Afu2g16560, Afu7g06360, A. niger CBS 513.88 : An16g00830 and A. oryzae RIB40 : AO090005000473, AO090003001374, AO090138000115	-1.12134	#N/A
AN7622	Has domain(s) with predicted ATP binding, catalytic activity	-1.11796	#N/A
AN6373	N/A	-1.11565	#N/A
AN2445	Predicted glycosylphosphatidylinositol (GPI)-anchored protein	-1.11511	#N/A
AN11169	Has domain(s) with predicted DNA binding, sequence-specific DNA binding transcription factor activity, zinc ion binding activity, role in regulation of transcription, DNA-dependent, transcription, DNA-dependent and nucleus localization	-1.09714	-1.46944
AN2659	Predicted glycosylphosphatidylinositol (GPI)-anchored protein	-1.0928	#N/A
AN2569	Protein with pectin lyase activity, involved in degradation of pectin	-1.08284	#N/A
AN6387	Has domain(s) with predicted role in transmembrane transport and integral to membrane localization	-1.08253	#N/A
AN4055	Putative acid phosphatase with a predicted role in gluconic acid and gluconate metabolism	-1.07247	#N/A
AN11904	Ortholog of A. fumigatus Af293 : Afu3g02216, Afu7g00610, A. niger CBS 513.88 : An10g00560, A. oryzae RIB40 : AO090010000166, AO090701000353 and A. flavus NRRL 3357 : AFL2G_00165, AFL2G_05987, AFL2G_11423	-1.06757	-1.05632
AN11144	Has domain(s) with predicted transferase activity, transferring glycosyl groups activity and membrane localization	-1.06503	-1.15293
AN11801	N/A	-1.06268	#N/A
AN1077	Has domain(s) with predicted DNA binding, sequence-specific DNA binding transcription factor activity, zinc ion binding activity, role in regulation of transcription, DNA-dependent, transcription, DNA-dependent and nucleus localization	-1.05683	-1.54248
AN2658	Ortholog of A. fumigatus Af293 : Afu1g13760, Afu4g00490, A. niger CBS 513.88 : An09g01580, A. oryzae RIB40 : AO090166000071, A. flavus NRRL 3357 : AFL2G_09431 and A. niger ATCC 1015 : 188861-mRNA	-1.04123	-1.01209
AN10804	Ortholog(s) have role in arginine transport, regulation of intracellular pH and fungal-type vacuole localization	-1.03418	#N/A
AN9292	Has domain(s) with predicted sequence-specific DNA binding transcription factor activity, zinc ion binding activity, role in regulation of transcription, DNA-dependent and nucleus localization	-1.01091	#N/A
AN10296	Ortholog(s) have fumarate reductase (NADH) activity, role in cellular response to anoxia and cytosol, mitochondrion, plasma membrane enriched fraction, ribosome localization	-1.00688	-1.25141
AN8576	Has domain(s) with predicted RNA binding, RNA-directed DNA polymerase activity, role in RNA-dependent DNA replication and nucleus localization	1.00869	#N/A
AN5151	Has domain(s) with predicted integral to membrane localization	1.0091	#N/A
AN7336	Ortholog of A. fumigatus Af293 : Afu2g16500, A. niger CBS 513.88 : An15g06925, A. flavus NRRL 3357 : AFL2G_09643, A. niger ATCC 1015 : 210364-mRNA and N. fischeri NRRL 181 : NFIA_091760	1.02186	1.14186
AN0376	Has domain(s) with predicted RNA binding, RNA-directed DNA polymerase activity, role in RNA-dependent DNA replication and nucleus localization	1.02387	#N/A
AN10256	Has domain(s) with predicted DNA binding, RNA binding, RNA-directed DNA polymerase activity, role in DNA integration, RNA-dependent DNA replication and nucleus localization	1.02787	#N/A
AN11865	N/A	1.03014	#N/A
AN3471	Has domain(s) with predicted DNA binding activity, role in DNA integration and nucleus localization	1.03038	#N/A
AN3505	Has domain(s) with predicted ATP binding, D-alanine-D-alanine ligase activity, metal ion binding activity, role in peptidoglycan biosynthetic process and cytoplasm localization	1.03806	#N/A
AN6621	Ortholog of A. flavus NRRL 3357 : AFL2G_12250	1.03814	1.02933
AN11976	N/A	1.03909	#N/A
AN10632	Has domain(s) with predicted DNA binding activity, role in DNA integration and nucleus localization	1.04563	#N/A
AN11451	N/A	1.05683	1.37901
AN5328	Has domain(s) with predicted ferric iron binding, oxidoreductase activity, acting on single donors with incorporation of molecular oxygen, incorporation of two atoms of oxygen activity	1.0581	1.28262
AN7296	Essential protein involved in progression through mitosis; mutations confer sensitivity to DNA damage; putative DNA binding protein	1.06226	#N/A
AN11270	N/A	1.06904	#N/A
AN6966	Putative transposon-encoded protein; expression upregulated after exposure to farnesol	1.07451	#N/A
AN2797	N/A	1.07605	#N/A
AN0392	Ortholog of A. fumigatus Af293 : Afu1g01540, A. oryzae RIB40 : AO090102000263, N. fischeri NRRL 181 : NFIA_023120, A. terreus NIH2624 : ATEG_04914 and A. clavatus NRRL 1 : ACLA_032940	1.08636	1.01963
AN7846	Has domain(s) with predicted nucleus localization	1.10416	1.054
AN5470	Predicted gypsy transposon-related ORF	1.10804	#N/A
AN3214	Putative histidine-containing phosphotransfer protein	1.10816	1.79436
AN10762	Has domain(s) with predicted phosphomethylpyrimidine kinase activity	1.11114	#N/A
AN8813	Has domain(s) with predicted ATP binding, ATPase activity, coupled to transmembrane movement of substances activity, role in transport and integral to membrane localization	1.11337	1.29284
AN8606	Putative glucose 1-dehydrogenase	1.11466	#N/A
AN11036	Ortholog of A. fumigatus Af293 : Afu1g02450, Afu4g04140, A. niger CBS 513.88 : An03g00240, A. oryzae RIB40 : AO090023000392, A. flavus NRRL 3357 : AFL2G_02648 and A. niger ATCC 1015 : 194417-mRNA	1.12001	1.45793
AN4241	Has domain(s) with predicted transporter activity, role in transmembrane transport and integral to membrane localization	1.12005	1.25409
AN10687	N/A	1.12281	1.04083
AN10000	Possible pseudogene, transposon-related	1.12365	#N/A
AN0870	Putative transporter with a predicted role in small molecule transport	1.1241	#N/A
AN8952	Putative cytochrome P450	1.12631	1.66348
AN8396	Putative pyruvate decarboxylase with a predicted role in pyruvate metabolism	1.13135	#N/A
AN6239	Ortholog of A. nidulans FGSC A4 : AN6793, A. fumigatus Af293 : Afu3g03390, Afu7g00330, A. niger CBS 513.88 : An03g03530 and A. oryzae RIB40 : AO090103000170, AO090701000114	1.13153	1.04505
AN9031	Has domain(s) with predicted catalytic activity and role in metabolic process	1.13705	#N/A
AN7831	Has domain(s) with predicted nucleus localization	1.13735	1.02363
AN4845	N/A	1.1457	1.03124
AN5066	N/A	1.14903	#N/A
AN6899	Ortholog of A. niger CBS 513.88 : An14g04910, A. flavus NRRL 3357 : AFL2G_08479, A. niger ATCC 1015 : 53860-mRNA, N. fischeri NRRL 181 : NFIA_073620 and A. terreus NIH2624 : ATEG_06164	1.15427	#N/A
AN8026	Ortholog of A. fumigatus Af293 : Afu3g00120, A. niger CBS 513.88 : An12g05610, A. oryzae RIB40 : AO090010000524, AO090166000107 and A. flavus NRRL 3357 : AFL2G_00054, AFL2G_09399, AFL2G_11032, AFL2G_11681	1.15627	#N/A
AN2670	Has domain(s) with predicted DNA binding, RNA binding, RNA-directed DNA polymerase activity, role in DNA integration, RNA-dependent DNA replication and nucleus localization	1.16141	1.0905
AN6330	Putative elongation factor 2; intracellular; protein abundance decreased by menadione stress	1.16152	#N/A
AN0004	Possible pseudogene, Gypsy element-related	1.1737	1.16167
AN1579	Ortholog of A. oryzae RIB40 : AO090003001382, N. fischeri NRRL 181 : NFIA_081910 and A. clavatus NRRL 1 : ACLA_089450	1.1746	1.30769
AN7877	Has domain(s) with predicted role in response to stress and integral to membrane localization	1.1751	1.18339
AN5929	Has domain(s) with predicted nucleic acid binding, zinc ion binding activity and intracellular localization	1.19049	#N/A
AN1008	Putative nitrate transporter with 12 predicted transmembrane segments; transcript induced by nitrate and repressed by ammonium; regulated by NirA, AreA, and NiaD; transcript repressed by light in developmentally competent mycelia	1.19261	1.13305
AN2720	Has domain(s) with predicted catalytic activity	1.21	1.74451
AN5407	Has domain(s) with predicted Rab GTPase activator activity, role in regulation of Rab GTPase activity and intracellular localization	1.21568	1.04535
AN2920	Possible pseudogene	1.22194	1.47005
AN10376	Putative alpha-fucosidase	1.23114	1.07527
AN12071	Protein with similarity to FK506 binding proteins (FKBPs)	1.23867	1.29661
AN5200	Putative kynurenine 3-monooxygenase with a predicted role in aromatic amino acid biosynthesis	1.24507	1.60451
AN1300	Putative cytochrome P450; possibly a pseudogene	1.24542	#N/A
AN6235	Has domain(s) with predicted catalytic activity and role in metabolic process	1.24657	1.28554
AN11490	N/A	1.24852	1.08308
AN9013	Has domain(s) with predicted sequence-specific DNA binding transcription factor activity, zinc ion binding activity, role in regulation of transcription, DNA-dependent and nucleus localization	1.25836	1.45657
AN7510	Has domain(s) with predicted role in transmembrane transport and integral to membrane localization	1.25956	#N/A
AN5787	Has domain(s) with predicted phosphatidylinositol binding activity, role in signal transduction and intracellular localization	1.26216	1.34059
AN4021	Has domain(s) with predicted DNA binding, zinc ion binding activity and intracellular localization	1.27332	#N/A
AN2204	Protein expressed at increased levels during osmoadaptation	1.30668	1.44191
AN9000	Has domain(s) with predicted role in transmembrane transport and integral to membrane localization	1.31891	1.68236
AN10571	Ortholog of A. fumigatus Af293 : Afu1g16120, Afu5g15030, Afu8g07150, A. niger CBS 513.88 : An04g07690, A. flavus NRRL 3357 : AFL2G_01250 and A. niger ATCC 1015 : 50381-mRNA	1.33162	1.51143
AN10340	Ortholog(s) have trans-hexaprenyltranstransferase activity, role in ubiquinone biosynthetic process and mitochondrion localization	1.34444	1.01768
AN3675	Transcription factor of the c-Jun-like transcriptional activator family; involved in cross-pathway control of amino acid biosynthesis in response to amino acid starvation; role in sexual development; Saccharomyces cerevisiae Gcn4p homolog	1.34681	1.20142
AN11470	N/A	1.34836	1.41701
AN6941	Ortholog of A. fumigatus Af293 : Afu3g03520, A. oryzae RIB40 : AO090011000166, A. flavus NRRL 3357 : AFL2G_04950, A. niger ATCC 1015 : 210994-mRNA and A. clavatus NRRL 1 : ACLA_055160	1.35291	2.01899
AN10691	Has domain(s) with predicted GTP binding, GTPase activity	1.36739	1.83881
AN12053	N/A	1.37458	1.4734
AN5952	Putative kynureninase with a predicted role in aromatic amino acid biosynthesis	1.41557	#N/A
AN10368	Has domain(s) with predicted carbon-sulfur lyase activity and role in metabolic process	1.4294	1.08038
AN7530	Ortholog of A. niger CBS 513.88 : An11g07875, A. flavus NRRL 3357 : AFL2G_09255, A. niger ATCC 1015 : 53021-mRNA, N. fischeri NRRL 181 : NFIA_055010 and A. terreus NIH2624 : ATEG_06692	1.44076	1.57333
AN1323	Ortholog of A. oryzae RIB40 : AO090005000937 and A. flavus NRRL 3357 : AFL2G_00913	1.44735	1.89538
AN5473	N/A	1.4584	#N/A
AN2637	Ortholog of A. fumigatus Af293 : Afu2g13650, A. oryzae RIB40 : AO090001000291, AO090026000243, A. flavus NRRL 3357 : AFL2G_07008, AFL2G_07516 and A. niger ATCC 1015 : 51721-mRNA	1.46653	#N/A
AN2102	Putative GNAT-type acetyltransferase	1.49331	#N/A
AN10136	Has domain(s) with predicted cation transmembrane transporter activity and role in cation transport, transmembrane transport	1.49898	#N/A
AN0529	Ortholog of A. nidulans FGSC A4 : AN2031, A. niger CBS 513.88 : An09g01790, A. flavus NRRL 3357 : AFL2G_09048, A. niger ATCC 1015 : 50208-mRNA and N. fischeri NRRL 181 : NFIA_030530	1.53474	1.8551
AN2232	Ortholog of A. fumigatus Af293 : Afu5g07250, A. niger CBS 513.88 : An17g00680, A. flavus NRRL 3357 : AFL2G_05873, A. niger ATCC 1015 : 132324-mRNA and N. fischeri NRRL 181 : NFIA_080020	1.54344	1.30517
AN9426	Has domain(s) with predicted ADP binding, ATP binding, identical protein binding, microtubule motor activity, role in apoptosis, nucleoside metabolic process and kinesin complex localization	1.56374	#N/A
AN5067	Putative transporter of the major facilitator superfamily (MFS); expression reduced after exposure to farnesol	1.56571	1.3871
AN0620	N/A	1.6541	1.76856
AN10051	N/A	1.66782	1.11938
AN8063	Putative acid phosphatase; transcript repressed by light in developmentally competent mycelia	1.67353	1.52276
AN7895	Putative oxidoreductase; contains Zn-dependent alcohol dehydrogenase domain; protein expressed at increased levels during osmoadaptation	1.70204	2.10252
AN8102	Putative pepsin-like aspartic protease; predicted glycosyl phosphatidylinositol (GPI)-anchor	1.70579	1.90143
AN3496	Putative nonribosomal peptide synthetase with a role in asperfuranone biosynthesis; expression controlled by scpR; transcriptionally silent under standard laboratory conditions	1.72333	1.20036
AN3321	Has domain(s) with predicted aspartic-type endopeptidase activity and role in proteolysis	1.72422	1.60287
AN7932	Putative cytochrome P450	1.73858	1.27738
AN0609	Has domain(s) with predicted catalytic activity and role in metabolic process	1.74425	1.73304
AN6234	Ortholog(s) have role in siderophore biosynthetic process	1.7621	1.57809
AN8279	Ortholog of S. cerevisiae Can1p which has arginine transmembrane transporter activity; basic amino acid transporter; expression reduced after exposure to farnesol	1.76559	1.45058
AN2061	N/A	1.78782	1.1664
AN11862	Ortholog(s) have TRC complex localization	1.79293	1.15945
AN6236	Putative nonribosomal peptide synthetase	1.80918	1.55773
AN3765	Putative G-protein coupled receptor	1.83817	2.98927
AN3244	N/A	1.8668	2.82381
AN5467	Ortholog of A. terreus NIH2624 : ATEG_07601	1.88094	3.29891
AN3433	Has domain(s) with predicted sequence-specific DNA binding transcription factor activity, zinc ion binding activity, role in regulation of transcription, DNA-dependent and nucleus localization	1.9216	1.46051
AN6693	Protein of unknown function; transcript repressed by nitrate	1.93005	2.02969
AN0402	N/A	1.93074	2.21913
AN8468	Ortholog of A. niger CBS 513.88 : An11g07530, An09g00640, A. oryzae RIB40 : AO090038000448, AO090038000331, A. flavus NRRL 3357 : AFL2G_07784 and A. niger ATCC 1015 : 129126-mRNA	1.94129	1.31678
AN7901	Ortholog of A. niger ATCC 1015 : 134150-mRNA and N. fischeri NRRL 181 : NFIA_044960	2.02207	2.60522
AN2683	Ortholog of A. niger CBS 513.88 : An14g05730, A. oryzae RIB40 : AO090001000197, A. flavus NRRL 3357 : AFL2G_07426, A. niger ATCC 1015 : 184760-mRNA and N. fischeri NRRL 181 : NFIA_072560	2.04394	2.86294
AN5549	Has domain(s) with predicted transmembrane transporter activity, role in transmembrane transport and integral to membrane localization	2.11966	1.67561
AN8547	Putative aryl-alcohol oxidase-related protein; glucose-methanol-choline (GMC) oxidoreductase; intracellular; protein abundance decreased by menadione stress	2.17466	2.31142
AN8918	Has domain(s) with predicted DNA binding, sequence-specific DNA binding transcription factor activity, zinc ion binding activity, role in regulation of transcription, DNA-dependent, transcription, DNA-dependent and nucleus localization	2.17539	1.71073
AN8894	Has domain(s) with predicted DNA binding, sequence-specific DNA binding transcription factor activity, zinc ion binding activity, role in regulation of transcription, DNA-dependent, transcription, DNA-dependent and nucleus localization	2.22128	2.21459
AN5540	Has domain(s) with predicted role in transmembrane transport and integral to membrane localization	2.244	1.49245
AN7295	Putative transmembrane transporter; upregulated in A. oryzae and A. nidulans under hypoxic growth conditions	2.36878	3.27387
AN6801	Ortholog of A. oryzae RIB40 : AO090001000089 and A. flavus NRRL 3357 : AFL2G_07326	2.58626	2.80572
AN8526	Has domain(s) with predicted transferase activity, transferring acyl groups other than amino-acyl groups activity	2.64217	2.68929
AN7878	Putative branched chain amino acid aminotransferase with a predicted role in valine, leucine, and isoleucine metabolism	2.84108	1.64594
AN3236	Has domain(s) with predicted O-methyltransferase activity	2.88905	2.43517
AN8478	Ortholog of A. fumigatus Af293 : Afu2g00870, A. oryzae RIB40 : AO090020000348, N. fischeri NRRL 181 : NFIA_099010, A. clavatus NRRL 1 : ACLA_004700 and A. fumigatus A1163 : AFUB_017950	2.95835	2.20307
AN7115	Has domain(s) with predicted role in guanosine tetraphosphate metabolic process	3.12094	2.64715
AN7896	Has domain(s) with predicted DNA binding, sequence-specific DNA binding transcription factor activity, zinc ion binding activity, role in regulation of transcription, DNA-dependent, transcription, DNA-dependent and nucleus localization	3.1692	3.6991
AN0403	Has domain(s) with predicted flavin adenine dinucleotide binding, oxidoreductase activity and role in oxidation-reduction process	3.20482	2.17494
AN2588	N/A	3.22964	2.26544
AN7874	Ortholog(s) have endoplasmic reticulum localization	3.28978	2.13624
AN8308	Ortholog of A. oryzae RIB40 : AO090001000393 and A. flavus NRRL 3357 : AFL2G_09046	3.34521	4.63942
AN3175	Has domain(s) with predicted transferase activity, transferring acyl groups other than amino-acyl groups activity	3.47134	2.56271
AN0531	N/A	3.65366	4.97167
AN3970	Kinesin-family protein	3.69583	3.87999
AN7899	Ortholog of A. niger CBS 513.88 : An03g01810, A. oryzae RIB40 : AO090701000829, AO090010000403, A. flavus NRRL 3357 : AFL2G_06391, AFL2G_11575 and A. niger ATCC 1015 : 45721-mRNA	3.74908	4.01305
AN7898	Has domain(s) with predicted role in transmembrane transport and integral to membrane localization	3.98198	5.17381
AN6798	Has domain(s) with predicted catalytic activity and role in metabolic process	4.06477	4.25038
AN8095	Has domain(s) with predicted role in transmembrane transport and integral to membrane localization	4.11821	2.97909
AN7322	Ortholog of A. niger CBS 513.88 : An01g14820, A. flavus NRRL 3357 : AFL2G_05928 and A. niger ATCC 1015 : 172038-mRNA	4.18665	3.18521
AN2895	Has domain(s) with predicted ADP binding, ATP binding activity and role in apoptosis	0	-1.43212
AN2924	Putative nonribosomal peptide synthetase (NRPS)-like enzyme	0	-1.37778
AN1603	Ortholog of N. fischeri NRRL 181 : NFIA_099140 and A. clavatus NRRL 1 : ACLA_059520	0	-1.25865
AN4807	Ortholog of A. niger CBS 513.88 : An02g13800, A. oryzae RIB40 : AO090020000293, A. niger ATCC 1015 : 207448-mRNA, A. terreus NIH2624 : ATEG_08721 and A. clavatus NRRL 1 : ACLA_034960	0	-1.21454
AN2177	Has domain(s) with predicted nucleotide binding, oxidoreductase activity and role in oxidation-reduction process	0	-1.19229
AN11942	Ortholog(s) have ATPase activity	0	-1.15963
AN9397	Putative basic leucine zipper (bZIP) transcription factor that regulates the unfolded protein response; hacA mRNA expression increased in the presence of farnesol	0	-1.1566
AN12326	Has domain(s) with predicted carbohydrate binding, catalytic activity and role in carbohydrate catabolic process	0	-1.14592
AN12145	N/A	0	-1.1112
AN2470	Has domain(s) with predicted nucleotide binding, oxidoreductase activity, zinc ion binding activity and role in oxidation-reduction process	0	-1.0832
AN11689	N/A	0	-1.04111
AN0575	Ortholog of A. fumigatus Af293 : Afu6g11200, A. oryzae RIB40 : AO090023000494, A. flavus NRRL 3357 : AFL2G_04336, N. fischeri NRRL 181 : NFIA_056900 and A. terreus NIH2624 : ATEG_05047	0	1.0068
AN1258	Ortholog of A. fumigatus Af293 : Afu1g10210, A. niger CBS 513.88 : An08g02080, A. oryzae RIB40 : AO090038000405, A. flavus NRRL 3357 : AFL2G_07748 and A. niger ATCC 1015 : 208336-mRNA	0	1.0124
AN3469	Histone H2B; core histone protein	0	1.02664
AN3721	Kinesin-family protein	0	1.02696
AN3577	Putative citrate lyase	0	1.02896
AN11288	N/A	0	1.03659
AN8454	Has domain(s) with predicted copper ion binding, primary amine oxidase activity, quinone binding activity and role in amine metabolic process, oxidation-reduction process	0	1.04166
AN0855	Ortholog(s) have DNA translocase activity and role in DNA geometric change, heteroduplex formation, meiotic sister chromatid segregation, reciprocal meiotic recombination	0	1.05892
AN3449	Ortholog(s) have ubiquitin-specific protease activity, role in protein deubiquitination, regulation of transcription, DNA-dependent and cytoplasm, nucleus localization	0	1.1007
AN5986	Putative reductase with a predicted role in carbohydrate metabolism	0	1.12899
AN11437	N/A	0	1.16339
AN9425	Has domain(s) with predicted carbon-carbon lyase activity and role in cellular aromatic compound metabolic process	0	1.25859
AN7478	N/A	0	1.28041
AN7536	N/A	0	1.35001
AN5188	Has domain(s) with predicted nucleic acid binding, ribonuclease H activity	0	1.41641
AN1914	N/A	0	1.4318
AN8836	Predicted PAK (p21-activated kinase) family protein; similar to Saccharomyces cerevisiae Cla4p	0	1.58042
AN2922	Ortholog of A. niger CBS 513.88 : An12g10030, A. oryzae RIB40 : AO090701000305 and A. niger ATCC 1015 : 55190-mRNA	0	1.60447
