# Supplementary material for: Identification of Metabolic Pathways Influenced by the G-Protein Coupled Receptors GprB and GprD in Aspergillus nidulans
Source: PLoS One. 2013 May 1;8(5):e62088. doi: 10.1371/journal.pone.0062088 (PMC3641053; doi:10.1371/journal.pone.0062088)
Supplement: Table S2 — FunCat categorization of some genes down-or up-regulated in the mutant strains grown on glucose, compared to the WT. (XLSX) [file pone.0062088.s002.xlsx]

## Sheet: Down reg genes dgprB
Table S2-A: FunCat categorization of some genes down-regulated in the ΔgprB strain grown on glucose, compared to the WT
ID	Description	FunCat category	Category number	p-value of category
		Metabolism
AN7878.2	Putative branched chain amino acid aminotransferase with a predicted role in valine, leucine, and isoleucine metabolism	amino acid metabolism	1.01	0.585046
AN5411.2	Has domain(s) with predicted metal ion binding, phosphoric diester hydrolase activity	nitrogen, sulfur and selenium metabolism	1.02	0.0910548
AN7817.2	Putative protein with a predicted role in sterigmatocystin/aflatoxin biosynthesis	C-compound and carbohydrate metabolism	1.05	0.323509
AN3210.2	Has domain(s) with predicted substrate-specific transmembrane transporter activity, role in transmembrane transport and integral to membrane localization	C-compound and carbohydrate metabolism	1.05	0.58007
AN9378.2	Has domain(s) with predicted nucleotide binding, oxidoreductase activity and role in oxidation-reduction process	C-compound and carbohydrate metabolism	1.05	0.0097633
AN8155.2	Has domain(s) with predicted nucleotide binding, oxidoreductase activity and role in oxidation-reduction process	C-compound and carbohydrate metabolism	1.05	0.134639
AN8531.2	Ortholog(s) have trans-aconitate 3-methyltransferase activity and cytosol localization	C-compound and carbohydrate metabolism	1.05	0.0286742
AN7815.2	Putative polyketide synthase/fatty acid synthase alpha; putative role in aflatoxin biosynthesis; required for sterigmatocystin biosynthesis; member of the sterigmatocystin biosynthesis gene cluster	lipid, fatty acid and isoprenoid metabolism	1.06	0.00269836
AN7816.2	Putative sterigmatocystin biosynthesis lipase/esterase with a predicted role in sterigmatocystin/aflatoxin biosynthesis; member of the sterigmatocystin biosynthesis gene cluster	lipid, fatty acid and isoprenoid metabolism	1.06	0.523788
AN6649.2	Putative fatty acyl-CoA synthetase	lipid, fatty acid and isoprenoid metabolism	1.06	0.0286742
AN8522.2	Ortholog(s) have steryl deacetylase activity, role in response to toxin, sterol deacetylation and endoplasmic reticulum lumen, integral to membrane localization	lipid, fatty acid and isoprenoid metabolism	1.06	0.0047993
AN3325.2	Has domain(s) with predicted binding activity	lipid, fatty acid and isoprenoid metabolism	1.06	0.0286742
AN9158.2	Has domain(s) with predicted nucleotide binding, oxidoreductase activity and role in oxidation-reduction process	lipid, fatty acid and isoprenoid metabolism	1.06	0.0200409
AN7818.2	Putative sterigmatocystin biosynthesis P450 monooxygenase with a predicted role in sterigmatocystin/aflatoxin biosynthesis	secondary metabolism	1.2	0.00269836
AN8526.2	Has domain(s) with predicted transferase activity, transferring acyl groups other than amino-acyl groups activity	secondary metabolism	1.2	0.0119522
AN9380.2	Putative chitin deacetylase; catalyzes the conversion of chitin to chitosan by the deacetylation of N-acetyl-D-glucosamine residues	polysaccharide metabolism	2003-05-01	0.00269836
AN3388.2	Putative alpha-amylase with a predicted role in starch metabolism; transcriptionally induced by isomaltose in an amyR-dependent manner	polysaccharide metabolism	2003-05-01	0.0495298
AN3337.2	Protein with pectate lyase activity, involved in degradation of pectin	polysaccharide metabolism	2003-05-01	0.000211079
AN2599.2	Has domain(s) with predicted hydrolase activity, hydrolyzing O-glycosyl compounds activity and role in carbohydrate metabolic process	polysaccharide metabolism	2003-05-01	0.0286742
AN8143.2	Has domain(s) with predicted role in isoprenoid biosynthetic process	isoprenoid metabolism	2006-06-01	0.0930317
AN7824.2	Putative sterigmatocystin biosynthesis P450 monooxygenase with a predicted role in sterigmatocystin/aflatoxin biosynthesis; member of the sterigmatocystin biosynthesis gene cluster	biosynthesis of phenylalanine	01.01.09.04.01	0.0125306
AN0231.2	Conidiophore-specific phenol oxidase; mutant conidiophores, metulae and phialides lack pigmentation; ivoB mutants accumulate the substrate N-acetyl-6-hydroxytryptophan (AHT); repressed by light in developmentally competent mycelia	degradation of tyrosine	01.01.09.05.02	0.0286742
AN6470.2	Protein with lysozyme activity, involved in carbohydrate catabolism	aminosaccharide catabolism	01.05.09.07	0.275762
AN2596.2	Putative cytochrome P450	diterpenes metabolism	01.06.06.07	0.0097633
AN7825.2	Putative polyketide synthase with a predicted role in sterigmatocystin/aflatoxin biosynthesis; member of the sterigmatocystin biosynthesis gene cluster	metabolism of polyketides	01.20.05.11	0.342852
AN3399.2	Has domain(s) with predicted UDP-N-acetylmuramate dehydrogenase activity, flavin adenine dinucleotide binding activity and role in oxidation-reduction process	metabolism of alkaloids	01.20.17.09	0.00269836
AN7806.2	Putative versicolorin reductase with a predicted role in sterigmatocystin/aflatoxin biosynthesis; member of the sterigmatocystin biosynthesis gene cluster	metabolism of melanins	01.20.35.01.01	0.0384965
		Transcription
AN8447.2	Has domain(s) with predicted DNA binding, sequence-specific DNA binding transcription factor activity, zinc ion binding activity, role in regulation of transcription, DNA-dependent, transcription, DNA-dependent and nucleus localization	transcription activation	11.02.03.04.01	0.000211079
		Protein synthesis
AN7807.2	Putative translation elongation factor 1 gamma; member of the sterigmatocystin biosynthesis gene cluster	translation elongation	2002-04-12	0.000288138
		Protein with binding function
AN7808.2	Putative sterigmatocystin biosynthesis P450 monooxygenase of the CYP59 family; predicted role in sterigmatocystin/aflatoxin biosynthesis; member of the sterigmatocystin biosynthesis gene cluster	metal binding	16.17	0.00583886
		Transport
AN2249.2	Integral membrane protein	transport facilities	20.03	0.000211079
AN7877.2	Has domain(s) with predicted role in response to stress and integral to membrane localization	lipid/fatty acid transport	2013-01-20	0.000542647
AN5650.2	Has domain(s) with predicted role in transmembrane transport and integral to membrane localization	allantoin and allantoate transport	2023-01-20	0.047462
AN7839.2	Has domain(s) with predicted ATP binding, ATPase activity, coupled to transmembrane movement of substances activity, role in transmembrane transport and integral to membrane localization	ABC transporters	2025-03-20	0.00583886
AN8474.2	Has domain(s) with predicted role in transmembrane transport and integral to membrane localization	drug/toxin transport	2027-01-20	0.0286742
AN7800.2	Siderophore iron transporter	siderophore-iron transport	20.01.01.01.01.01	0.027685
AN8540.2	Siderophore iron transporter	siderophore-iron transport	20.01.01.01.01.01	0.0189324
AN8962.2	Has domain(s) with predicted solute:hydrogen antiporter activity, role in cation transport, transmembrane transport and integral to membrane localization	antiporter	20.03.02.03	0.0907939
AN0013.2	Possible pseudogene	non-vesicular cellular import	20.09.18.07	0.0910548
		Cell rescue, defense and virulence
AN7838.2	Has domain(s) with predicted catalytic activity and role in biosynthetic process	virulence, disease factors	32.05.05	0.000211079
AN7523.2	Integral membrane protein	virulence, disease factors	32.05.05	0.186411
AN2683.2	Similarity to integral membrane protein PTH11 - Magnaporthe grisea	virulence, disease factors	32.05.05	1.35e-05
AN7932.2	Putative cytochrome P450	toxins	32.05.05.01	0.651596
AN4643.2	Putative cytochrome P450	detoxification involving cytochrome P450	32.07.01	0.000542647
		Biogenesis of cellular components
AN2659.2	Predicted glycosylphosphatidylinositol (GPI)-anchored protein	cell wall	42.01	1.35e-05
AN8969.2	Has domain(s) with predicted cation binding, lysozyme activity and role in cell wall macromolecule catabolic process, peptidoglycan catabolic process	extracellular / secretion proteins	42.27	0.0119953
		Cell type differentiation
AN7834.2	Similarity to heterokaryon incompatibility factor het-6 -Neurospora crassa	fungal and other eukaryotic cell type differentiation	43.01.03	0.0047993

## Sheet: Up reg genes dgprB
Table S2-B: FunCat categorization of some genes up-regulated in the ΔgprB strain grown on glucose, compared to the WT
ID	Description	FunCat category	category number	p-value of category
		Metabolism
AN3419.2	Has domain(s) with predicted acetyltransferase activity	C-compound and carbohydrate metabolism	1.05	0.0061865
AN8113.2	Putative oxidoreductase with a predicted role in carbohydrate metabolism	C-compound and carbohydrate metabolism	1.05	0.0061865
AN3339.2	Has domain(s) with predicted nucleotide binding, oxidoreductase activity, transferase activity, transferring acyl groups other than amino-acyl groups, zinc ion binding activity and role in oxidation-reduction process	C-compound and carbohydrate metabolism	1.05	0.0061865
AN8111.2	Has domain(s) with predicted DNA binding, sequence-specific DNA binding transcription factor activity, zinc ion binding activity, role in regulation of transcription, DNA-dependent, transcription, DNA-dependent and nucleus localization	C-compound and carbohydrate metabolism	1.05	0.0061865
AN1142.2	Has domain(s) with predicted UDP-N-acetylmuramate dehydrogenase activity, flavin adenine dinucleotide binding activity and role in oxidation-reduction process	C-compound and carbohydrate metabolism	1.05	0.0061865
AN8619.2	Has domain(s) with predicted nucleotide binding activity	C-compound and carbohydrate metabolism	1.05	0.0061865
AN9127.2	Has domain(s) with predicted nucleotide binding, oxidoreductase activity and role in oxidation-reduction process	C-compound and carbohydrate metabolism	1.05	0.0061865
AN2860.2	Ortholog(s) have alcohol dehydrogenase (NADP+) activity, hydroxymethylfurfural reductase (NADH) activity, hydroxymethylfurfural reductase (NADPH) activity and role in alcohol metabolic process, furaldehyde metabolic process	C-compound and carbohydrate metabolism	1.05	0.0061865
AN7345.2	Protein with glucosidase activity, involved in degradation of glucans; predicted role in maltose metabolism	C-compound and carbohydrate metabolism	1.05	0.0061865
AN8110.2	Has domain(s) with predicted nucleotide binding, oxidoreductase activity and role in oxidation-reduction process	C-compound and carbohydrate metabolism	1.05	0.0061865
AN5454.2	Putative class V chitinase; glycoside hydrolase family 18 (GH18) protein with a predicted role in chitin hydrolysis	C-compound and carbohydrate metabolism	1.05	0.0061865
AN7153.2	Has domain(s) with predicted UDP-N-acetylmuramate dehydrogenase activity, flavin adenine dinucleotide binding activity and role in oxidation-reduction process	C-compound and carbohydrate metabolism	1.05	0.0061865
AN0100.2	Has domain(s) with predicted nucleotide binding, oxidoreductase activity, transferase activity, transferring acyl groups other than amino-acyl groups, zinc ion binding activity and role in oxidation-reduction process	C-compound and carbohydrate metabolism	1.05	0.0061865
AN7999.2	Has domain(s) with predicted nucleotide binding, oxidoreductase activity and role in oxidation-reduction process	C-compound and carbohydrate metabolism	1.05	0.0061865
AN5417.2	Has domain(s) with predicted UDP-N-acetylmuramate dehydrogenase activity, flavin adenine dinucleotide binding activity and role in oxidation-reduction process	C-compound and carbohydrate metabolism	1.05	0.0061865
AN0216.2	Has domain(s) with predicted nucleotide binding, oxidoreductase activity and role in oxidation-reduction process	C-compound and carbohydrate metabolism	1.05	0.0061865
AN8583.2	Has domain(s) with predicted catalytic activity, coenzyme binding, nucleotide binding activity and role in cellular metabolic process	C-compound and carbohydrate metabolism	1.05	0.0061865
AN2829.2	Putative amidase with a predicted role in aromatic amino acid biosynthesis	lipid, fatty acid and isoprenoid metabolism	1.06	0.398888
AN4195.2	Has domain(s) with predicted carbon-nitrogen ligase activity, with glutamine as amido-N-donor, hydrolase activity, acting on carbon-nitrogen (but not peptide) bonds, in linear amides activity	lipid, fatty acid and isoprenoid metabolism	1.06	0.398888
AN6445.2	Putative aryl-alcohol oxidase-related protein	secondary metabolism	1.2	5.81862e-05
AN1035.2	Putative FAD/FMN-dependent oxygenase; required for asperfuranone biosynthesis	secondary metabolism	1.2	5.81862e-05
AN6130.2	Has domain(s) with predicted monooxygenase activity and role in oxidation-reduction process	secondary metabolism	1.2	5.81862e-05
AN0338.2	Putative cytochrome P450	secondary metabolism	1.2	5.81862e-05
AN3206.2	Putative aryl-alcohol oxidase-related protein; protein expressed at decreased levels in a hapX mutant versus wild-type; transcript is induced by nitrate	secondary metabolism	1.2	5.81862e-05
AN0149.2	Putative zinc-dependent hydrolase; member of the monodictyphenone secondary metabolite biosynthesis gene cluster	secondary metabolism	1.2	5.81862e-05
AN3083.2	Has domain(s) with predicted UDP-N-acetylmuramate dehydrogenase activity, flavin adenine dinucleotide binding activity and role in oxidation-reduction process	secondary metabolism	1.2	5.81862e-05
AN8249.2	Putative 2,3-oxidosqualene-lanosterol cyclase with a predicted role in sterol metabolism	secondary metabolism	1.2	5.81862e-05
AN6447.2	Has domain(s) with predicted O-methyltransferase activity	secondary metabolism	1.2	5.81862e-05
AN6798.2	Has domain(s) with predicted catalytic activity and role in metabolic process	fatty acid metabolism	2005-06-01	0.155616
AN6930.2	Has domain(s) with predicted pyridoxal phosphate binding, transaminase activity	metabolism of the cysteine - aromatic group	2009-01-01	0.135913
AN2379.2	Possible pseudogene	regulation of amino acid metabolism	2013-01-01	0.509752
AN0617.2	Has domain(s) with predicted lyase activity and role in metabolic process	biosynthesis of lysine	01.01.06.06.01	0.330302
AN6390.2	Has domain(s) with predicted homogentisate 1,2-dioxygenase activity and role in L-phenylalanine catabolic process, oxidation-reduction process, tyrosine metabolic process	degradation of tyrosine	01.01.09.05.02	0.0494233
AN5701.2	Putative 3-deoxy-D-arabino-heptulosonate 7-phosphate synthase with a predicted role in aromatic amino acid biosynthesis; feedback-inhibited by tyrosine	aromate anabolism	01.05.11.04	0.13239
AN6784.2	Putative dimethyl-allyl-tryptophan synthase (DMATS) type aromatic prenyltransferase; required for variecoxanthone biosynthesis	metabolism of secondary products derived from L-tryptophan	01.20.33	0.176113
AN6442.2	Has domain(s) with predicted oxidoreductase activity and role in metabolic process	metabolism of melanins	01.20.35.01.01	0.00297547
AN6450.2	Has domain(s) with predicted nucleotide binding, oxidoreductase activity and role in oxidation-reduction process	metabolism of melanins	01.20.35.01.01	0.00297547
AN0146.2	Protein with homology to versicolorin ketoreductase; member of the monodictyphenone secondary metabolite biosynthesis gene cluster	metabolism of melanins	01.20.35.01.01	0.00297547
AN6444.2	Putative nonribosomal peptide synthase (NRPS)-like enzyme	non-ribosomal peptide synthesis	01.20.36	0.00336949
		Transcription
AN6446.2	Has domain(s) with predicted DNA binding activity and role in regulation of transcription, DNA-dependent	transcriptional control	11.02.03.04	0.137297
		Protein fate
AN1257.2	Has domain(s) with predicted transferase activity, transferring glycosyl groups activity	protein modification	14.07	0.00453156
		Protein with binding function
AN0241.2	Cu/Zn-superoxide dismutase; induced under iron starvation and repressed under copper starvation	protein binding	16.01	0.000103401
AN4521.2	Forkhead domain protein with a possible role in sexual development	protein binding	16.01	0.000103401
AN8377.2	Has domain(s) with predicted DNA binding activity and role in regulation of transcription, DNA-dependent	protein binding	16.01	0.000103401
AN2586.2	Has domain(s) with predicted catalytic activity and role in metabolic process	protein binding	16.01	0.000103401
AN7201.2	Ortholog(s) have role in proteolysis	protein binding	16.01	0.000103401
AN1240.2	Has domain(s) with predicted ATP binding, ATPase activity, coupled to transmembrane movement of substances activity, role in transmembrane transport and integral to membrane localization	nucleotide/nucleoside/nucleobase binding	16.19	0.0145927
AN2608.2	Has domain(s) with predicted electron carrier activity, oxidoreductase activity and role in oxidation-reduction process	FAD/FMN binding	16.21.05	0.0385535
		Transport
AN8153.2	Has domain(s) with predicted ATP binding, nucleoside-triphosphatase activity	cellular export and secretion	2016-09-20	0.1378
AN0208.2	Has domain(s) with predicted role in transmembrane transport and integral to membrane localization	vitamine/cofactor transport	2025-01-20	0.0277471
AN8936.2	Has domain(s) with predicted role in transmembrane transport and integral to membrane localization	vitamine/cofactor transport	2025-01-20	0.0277471
AN8623.2	Has domain(s) with predicted role in transmembrane transport and integral to membrane localization	vitamine/cofactor transport	2025-01-20	0.0277471
AN0890.2	Ortholog(s) have fungal-type vacuole membrane localization	drug/toxin transport	2027-01-20	0.0252343
AN5559.2	Has domain(s) with predicted role in transmembrane transport and integral to membrane localization	drug/toxin transport	2027-01-20	0.0252343
AN3884.2	Has domain(s) with predicted role in transmembrane transport and integral to membrane localization	drug/toxin transport	2027-01-20	0.0252343
		Signal transduction
AN2520.2	Predicted G-protein coupled pheromone receptor; similar to S. cerevisiae Ste2p	G-protein coupled receptor signalling pathway	30.05.02.24	0.0462686
		Cell rescue, defense and virulence
AN8105.2	Putative nonribosomal peptide synthase (NRPS)-like enzyme	disease, virulence and defense	32.05	4.31223e-05
AN6487.2	Putative aspartyl protease; ortholog of S. cerevisiae BAR1; expression reduced after exposure to farnesol	virulence, disease factors	32.05.05	3.64993e-05
AN1312.2	Has domain(s) with predicted nucleotide binding, oxidoreductase activity, transferase activity, transferring acyl groups other than amino-acyl groups, zinc ion binding activity and role in oxidation-reduction process	virulence, disease factors	32.05.05	3.64993e-05
AN8480.2	Putative glucan 1,3-beta-glucosidase with a predicted role in glucan metabolism	virulence, disease factors	32.05.05	3.64993e-05
AN7071.2	Putative polyketide synthase	virulence, disease factors	32.05.05	3.64993e-05
AN3241.2	Ortholog of A. nidulans FGSC A4 : AN5639, AN2587, AN1930, AN7395, AN7774, AN12202 and A. fumigatus Af293 : Afu3g01200, Afu5g00840, Afu6g03600, Afu6g07820, Afu7g00930, Afu7g06130	virulence, disease factors	32.05.05	3.64993e-05
AN6448.2	Putative polyketide synthase	virulence, disease factors	32.05.05	3.64993e-05
AN0150.2	Polketide synthase; member of the monodictyphenone secondary metabolite biosynthesis gene cluster; required for the synthesis of the anthraquinone emodin, arugosins, monodictyphenone, and related compounds	virulence, disease factors	32.05.05	3.64993e-05
AN7972.2	Has domain(s) with predicted role in transmembrane transport and integral to membrane localization	toxins	32.05.05.01	0.000126531
AN1242.2	Putative nonribosomal peptide synthase (NRPS)	toxins	32.05.05.01	0.000126531
		Interaction with the environment
AN0471.2	Putative vacuolar H+/Ca2+ exchanger	homeostasis of metal ions (Na, K, Ca etc.)	34.01.01.01	0.0071932
AN6581.2	Has domain(s) with predicted ATP binding, ATPase activity, coupled to transmembrane movement of substances activity, role in transport and integral to membrane localization	homeostasis of metal ions (Na, K, Ca etc.)	34.01.01.01	0.0071932
AN5633.2	Ortholog(s) have inorganic cation transmembrane transporter activity, solute:hydrogen symporter activity	homeostasis of metal ions (Na, K, Ca etc.)	34.01.01.01	0.0071932
AN8928.2	Putative plasma membrane ATP-binding cassette (ABC) transporter with a predicted role in multidrug resistance; transcript induced by the fungicide imazalil	homeostasis of metal ions (Na, K, Ca etc.)	34.01.01.01	0.0071932
AN6314.2	Has domain(s) with predicted nucleotide binding, oxidoreductase activity and role in oxidation-reduction process	photoperception and response	34.11.01	0.330302
		Biogenesis of cellular components
AN5768.2	Ortholog(s) have role in actin cytoskeleton organization, inositol lipid-mediated signaling, vacuole organization and plasma membrane localization	vacuole or lysosome	42.25	0.13416
		Cell type differentiation
AN2606.2	Has domain(s) with predicted oxidoreductase activity and role in oxidation-reduction process	development of asco- basidio- or zygospore	43.01.03.09	0.167918

## Sheet: Down reg genes dgprD
Table S2-C: FunCat categorization of some genes down-regulated in the ΔgprD strain grown on glucose, compared to the WT
ID	Description	FunCat category	Category number	p-value of category
		Metabolism
AN8928.2	Putative plasma membrane ATP-binding cassette (ABC) transporter with a predicted role in multidrug resistance; transcript induced by the fungicide imazalil	phosphate metabolism	1.04	0.0321744
AN3916.2	Putative glycerol kinase with a predicted role in glycerol metabolism	phosphate metabolism	1.04	0.0321744
AN7911.2	Putative amidohydrolase; member of the F9775 secondary metabolite gene cluster	C-compound and carbohydrate metabolism	1.05	0.0420484
AN8619.2	Has domain(s) with predicted nucleotide binding activity	C-compound and carbohydrate metabolism	1.05	0.0420484
AN5463.2	Has domain(s) with predicted carbohydrate binding, catalytic activity, role in carbohydrate metabolic process and viral capsid localization	C-compound and carbohydrate metabolism	1.05	0.0420484
AN2469.2	Has domain(s) with predicted nucleotide binding, oxidoreductase activity and role in oxidation-reduction process	C-compound and carbohydrate metabolism	1.05	0.0420484
AN7999.2	Has domain(s) with predicted nucleotide binding, oxidoreductase activity and role in oxidation-reduction process	C-compound and carbohydrate metabolism	1.05	0.0420484
AN8109.2	Uncharacterized protein	C-compound and carbohydrate metabolism	1.05	0.0420484
AN2583.2	Putative glyceraldehyde-3-phosphate dehydrogenase with a predicted role in gluconeogenesis and glycolysis	C-compound and carbohydrate metabolism	1.05	0.0420484
AN7081.2	Has domain(s) with predicted UDP-N-acetylmuramate dehydrogenase activity, flavin adenine dinucleotide binding activity and role in oxidation-reduction process	C-compound and carbohydrate metabolism	1.05	0.0420484
AN5843.2	Putative pyruvate, water dikinase	C-compound and carbohydrate metabolism	1.05	0.0420484
AN2177.2	Has domain(s) with predicted nucleotide binding, oxidoreductase activity and role in oxidation-reduction process	C-compound and carbohydrate metabolism	1.05	0.0420484
AN2470.2	Has domain(s) with predicted nucleotide binding, oxidoreductase activity, zinc ion binding activity and role in oxidation-reduction process	C-compound and carbohydrate metabolism	1.05	0.0420484
AN9158.2	Has domain(s) with predicted nucleotide binding, oxidoreductase activity and role in oxidation-reduction process	C-compound and carbohydrate metabolism	1.05	0.0420484
AN7816.2	Putative sterigmatocystin biosynthesis lipase/esterase with a predicted role in sterigmatocystin/aflatoxin biosynthesis; member of the sterigmatocystin biosynthesis gene cluster	lipid, fatty acid and isoprenoid metabolism	1.06	0.341688
AN2829.2	Putative amidase with a predicted role in aromatic amino acid biosynthesis	lipid, fatty acid and isoprenoid metabolism	1.06	0.341688
AN4195.2	Has domain(s) with predicted carbon-nitrogen ligase activity, with glutamine as amido-N-donor, hydrolase activity, acting on carbon-nitrogen (but not peptide) bonds, in linear amides activity	lipid, fatty acid and isoprenoid metabolism	1.06	0.341688
AN7812.2	Putative versicolorin B synthase with a predicted role in sterigmatocystin/aflatoxin biosynthesis; member of the sterigmatocystin biosynthesis gene cluster	secondary metabolism	1.2	0.000179779
AN0149.2	Putative zinc-dependent hydrolase; member of the monodictyphenone secondary metabolite biosynthesis gene cluster	secondary metabolism	1.2	0.000179779
AN7818.2	Putative sterigmatocystin biosynthesis P450 monooxygenase with a predicted role in sterigmatocystin/aflatoxin biosynthesis	secondary metabolism	1.2	0.000179779
AN2609.2	Has domain(s) with predicted O-methyltransferase activity	secondary metabolism	1.2	0.000179779
AN8249.2	Putative 2,3-oxidosqualene-lanosterol cyclase with a predicted role in sterol metabolism	secondary metabolism	1.2	0.000179779
AN2549.2	Putative acyl-CoA ligase; required for emericellamide biosynthesis	secondary metabolism	1.2	0.000179779
AN1786.2	Has domain(s) with predicted monooxygenase activity and role in oxidation-reduction process	secondary metabolism	1.2	0.000179779
AN5338.2	Has domain(s) with predicted NADP binding, flavin adenine dinucleotide binding, flavin-containing monooxygenase activity and role in oxidation-reduction process	secondary metabolism	1.2	0.000179779
AN5887.2	Predicted GTPase activating protein	secondary metabolism	1.2	0.000179779
AN8154.2	Uncharacterized protein	polysaccharide metabolism	2003-05-01	0.393696
AN2407.2	Has domain(s) with predicted role in isoprenoid biosynthetic process	isoprenoid metabolism	2006-06-01	0.346519
AN4809.2	Putative glutaminase A with a predicted role in glutamate and glutamine metabolism	degradation of glutamine	01.01.03.01.02	0.0194791
AN3381.2	Putative fatty acid synthetase subunit with a predicted role in cytosolic fatty acid formation	degradation of glutamine	01.01.03.01.02	0.0194791
AN7865.2	Putative beta-glucosidase	sugar, glucoside, polyol and carboxylate catabolism	01.05.02.07	0.153492
AN2395.2	Putative beta-glucuronidase with a predicted role in polysaccharide degradation	sugar, glucoside, polyol and carboxylate catabolism	01.05.02.07	0.153492
AN0297.2	Putative protoplast secreted protein 2; intracellular, menadione stress-induced protein	aerobic aromate catabolism	01.05.11.07.01	0.132986
AN7825.2	Putative polyketide synthase with a predicted role in sterigmatocystin/aflatoxin biosynthesis; member of the sterigmatocystin biosynthesis gene cluster	metabolism of polyketides	01.20.05.11	0.000404565
AN7909.2	Polyketide synthase; putative Type II fatty acid synthase with a predicted role in mitochondrial fatty acid formation; member of the F9775 secondary metabolite gene cluster; required for F9775 and orsellinic acid and violaceol biosynthesis	metabolism of polyketides	01.20.05.11	0.000404565
AN8383.2	Putative polyketide synthase (PKS) tha produces 3,5- dimethyl orsellinic acid, the first intermediate in the biosynthesis of austinol and dehydroaustinol	metabolism of polyketides	01.20.05.11	0.000404565
AN7084.2	Putative polyketide synthase (PKS)-like enzyme	metabolism of polyketides	01.20.05.11	0.000404565
AN6431.2	Putative polyketide synthase	metabolism of polyketides	01.20.05.11	0.000404565
AN0231.2	Conidiophore-specific phenol oxidase; mutant conidiophores, metulae and phialides lack pigmentation; ivoB mutants accumulate the substrate N-acetyl-6-hydroxytryptophan (AHT); repressed by light in developmentally competent mycelia	metabolism of melanins	01.20.35.01.01	0.000300591
AN7806.2	Putative versicolorin reductase with a predicted role in sterigmatocystin/aflatoxin biosynthesis; member of the sterigmatocystin biosynthesis gene cluster	metabolism of melanins	01.20.35.01.01	0.000300591
AN7912.2	Putative tyrosinase; member of the F9775 secondary metabolite gene cluster	metabolism of melanins	01.20.35.01.01	0.000300591
AN6918.2	Has domain(s) with predicted nucleotide binding, oxidoreductase activity and role in oxidation-reduction process	metabolism of melanins	01.20.35.01.01	0.000300591
AN2924.2	Putative nonribosomal peptide synthetase (NRPS)-like enzyme	non-ribosomal peptide synthesis	01.20.36	0.29743
		Energy
AN9315.2	Has domain(s) with predicted flavin adenine dinucleotide binding, oxidoreductase activity and role in oxidation-reduction process	electron transport and membrane-associated energy conservation	2.11	1
AN4913.2	Putative phosphoketolase with a predicted role in the phosphoketolase pathway	heterofermentative pathway and fermentaton of other saccharides	02.16.03.03	0.0145716
		Transcription
AN1077.2	Has domain(s) with predicted DNA binding, sequence-specific DNA binding transcription factor activity, zinc ion binding activity, role in regulation of transcription, DNA-dependent, transcription, DNA-dependent and nucleus localization	transcriptional control	11.02.03.04	0.297049
AN4118.2	Ortholog(s) have sequence-specific DNA binding, sequence-specific DNA binding transcription factor activity and role in response to xenobiotic stimulus	transcriptional control	11.02.03.04	0.297049
		Protein fate
AN4807.2	Uncharacterized protein	protein targeting, sorting and translocation	14.04	0.128964
AN2002.2	Protein predicted to have a role in pheromone precursor processing	protein modification	14.07	0.00749747
AN5558.2	Broad specificity thermostable alkaline protease; extracellular; regulated by nitrogen, carbon and sulfur metabolite repression; transcript repressed by light in developmentally competent mycelia	protein modification	14.07	0.00749747
AN8591.2	Has domain(s) with predicted calcium ion binding activity	assembly of protein complexes	14.1	0.262463
		Protein with binding function
AN7807.2	Putative translation elongation factor 1 gamma; member of the sterigmatocystin biosynthesis gene cluster	protein binding	16.01	2.15528e-06
AN2020.2	Has domain(s) with predicted sequence-specific DNA binding, sequence-specific DNA binding transcription factor activity and role in regulation of transcription, DNA-dependent	protein binding	16.01	2.15528e-06
AN3493.2	Has domain(s) with predicted threonine-type endopeptidase activity, role in proteolysis involved in cellular protein catabolic process and proteasome core complex localization	protein binding	16.01	2.15528e-06
AN0279.2	Putative transcription factor involved in regulation of conidiophore development; contains a myb-like DNA-binding domain	protein binding	16.01	2.15528e-06
AN5092.2	Putative RecQ protein; telomere linked helicase	nucleic acid binding	16.03	0.0292137
AN6721.2	Has domain(s) with predicted hydrolase activity, acting on carbon-nitrogen (but not peptide) bonds activity	RNA binding	2003-03-16	0.129412
AN9380.2	Putative chitin deacetylase; catalyzes the conversion of chitin to chitosan by the deacetylation of N-acetyl-D-glucosamine residues	polysaccharide binding	16.05	0.33767
AN6369.2	Has domain(s) with predicted ATP binding, ATPase activity and membrane localization	ATP binding	16.19.03	0.140458
AN2608.2	Has domain(s) with predicted electron carrier activity, oxidoreductase activity and role in oxidation-reduction process	NAD/NADP binding	16.21.07	0.237626
		Transport
AN9174.2	Has domain(s) with predicted amino acid transmembrane transporter activity, role in amino acid transmembrane transport and integral to membrane localization	amino acid/amino acid derivatives transport	2007-01-20	0.163876
AN9300.2	Has domain(s) with predicted amino acid transmembrane transporter activity, role in amino acid transmembrane transport and membrane localization	amino acid/amino acid derivatives transport	2007-01-20	0.163876
AN8659.2	Has domain(s) with predicted amino acid transmembrane transporter activity, role in amino acid transmembrane transport and membrane localization	amino acid/amino acid derivatives transport	2007-01-20	0.163876
AN3915.2	Has domain(s) with predicted transporter activity, role in transmembrane transport, water transport and integral to membrane localization	lipid/fatty acid transport	2013-01-20	0.113376
AN3509.2	Ortholog(s) have role in heme transport and plasma membrane localization	lipid/fatty acid transport	2013-01-20	0.113376
AN8959.2	Has domain(s) with predicted integral to membrane localization	lipid/fatty acid transport	2013-01-20	0.113376
AN1591.2	Has domain(s) with predicted ATP binding, nucleoside-triphosphatase activity	transport ATPases	2022-03-20	0.189249
AN3491.2	Has domain(s) with predicted role in transmembrane transport and integral to membrane localization	ABC transporters	2025-03-20	0.185562
AN8955.2	Has domain(s) with predicted role in transmembrane transport and integral to membrane localization	non-vesicular cellular import	20.09.18.07	0.275611
AN9173.2	Sugar transporter; transcriptionally induced by growth on xylose	non-vesicular cellular import	20.09.18.07	0.275611
AN8737.2	Putative sugar transporter	non-vesicular cellular import	20.09.18.07	0.275611
		Signal transduction
AN9397.2	Putative basic leucine zipper (bZIP) transcription factor that regulates the unfolded protein response; hacA mRNA expression increased in the presence of farnesol	cellular signalling	30.01	0.0925998
		Cell rescue, defense and virulence
AN7406.2	Ortholog of A. nidulans FGSC A4 : AN6413, AN8328, AN1540, AN9266, AN10886, AN7232 and A. fumigatus Af293 : Afu1g11380, Afu4g00600, Afu6g13800, Afu8g05510	disease, virulence and defense	32.05	0.00649509
AN1932.2	Putative methionine sulfoxide reductase with a predicted role in the reduction of methionine sulfoxide to methionine	oxidative stress response	32.01.01	0.163876
AN7821.2	Putative norsolorinic acid reductase with a predicted role in sterigmatocystin/aflatoxin biosynthesis; member of the sterigmatocystin biosynthesis gene cluster	virulence, disease factors	32.05.05	0.000545983
AN5664.2	Ortholog of A. nidulans FGSC A4 : AN6419, AN6946, AN8984, A. fumigatus Af293 : Afu2g17830 and A. niger CBS 513.88 : An01g00890, An03g05810, An14g05850	virulence, disease factors	32.05.05	0.000545983
AN8661.2	Ortholog of A. nidulans FGSC A4 : AN8548, AN0857, AN4642, A. fumigatus Af293 : Afu1g15290, Afu3g00850, Afu4g08850 and A. niger CBS 513.88 : An02g13470, An01g13320, An03g01430, An12g09260	virulence, disease factors	32.05.05	0.000545983
AN6487.2	Putative aspartyl protease; ortholog of S. cerevisiae BAR1; expression reduced after exposure to farnesol	virulence, disease factors	32.05.05	0.000545983
AN2607.2	Putative cytochrome P450	detoxification involving cytochrome P450	32.07.01	0.21939
AN3570.2	Has domain(s) with predicted oxidoreductase activity and role in oxidation-reduction process	detoxification involving cytochrome P451	32.07.01	0.21939
		Interaction with the environment
AN7823.2	Putative peroxidase; member of the sterigmatocystin biosynthesis gene cluster	homeostasis of chloride	34.01.03.05	0.161648
		Biogenesis of cellular components
AN5831.2	Ortholog of A. nidulans FGSC A4 : AN10273/gst3, A. niger CBS 513.88 : An15g06030, An05g00350, A. oryzae RIB40 : AO090011000920, A. niger ATCC 1015 : 42534-mRNA and N. fischeri NRRL 181 : NFIA_091010	cell wall	42.01	0.584466
		Cell type differentiation
AN2606.2	Has domain(s) with predicted oxidoreductase activity and role in oxidation-reduction process	development of asco- basidio- or zygospore	43.01.03.09	0.736653

## Sheet: Up reg genes dgprD
Table S2-D: FunCat categorization of some genes up-regulated in the ΔgprD strain grown on glucose, compared to the WT
ID	Description	FunCat category	category number	p-value of category
		Metabolism
AN1008.2	Putative nitrate transporter with 12 predicted transmembrane segments; transcript induced by nitrate and repressed by ammonium; regulated by NirA, AreA, and NiaD; transcript repressed by light in developmentally competent mycelia	nitrogen, sulfur and selenium metabolism	1.02	0.0583142
AN7932.2	Putative cytochrome P450; part of the trichothecene mycotoxin gene cluster of phytopathogenic Fusarium	nitrogen, sulfur and selenium metabolism	1.02	0.0583142
AN8952.2	Putative cytochrome P450; Ortholog(s) have oxidoreductase activity	nitrogen, sulfur and selenium metabolism	1.02	0.0583142
AN2232.2	Uncharacterized protein	phosphate metabolism	1.04	1
AN0529.2	Uncharacterized protein	C-compound and carbohydrate metabolism	1.05	0.527206
AN6235.2	Has domain(s) with predicted catalytic activity and role in metabolic process	lipid, fatty acid and isoprenoid metabolism	1.06	0.429079
AN0609.2	Has domain(s) with predicted catalytic activity and role in metabolic process	lipid, fatty acid and isoprenoid metabolism	1.06	0.429079
AN7932.2	Putative cytochrome P450; part of the trichothecene mycotoxin gene cluster of phytopathogenic Fusarium	secondary metabolism	1.2	0.278104
AN6234.2	Ortholog(s) have role in siderophore biosynthetic process	secondary metabolism	1.2	0.278104
AN7878.2	Putative branched chain amino acid aminotransferase with a predicted role in valine, leucine, and isoleucine metabolism	nitrogen metabolism	2002-02-01	0.0866851
AN6798.2	Has domain(s) with predicted catalytic activity and role in metabolic process	fatty acid metabolism	2005-06-01	1
AN7896.2	Has domain(s) with predicted DNA binding, sequence-specific DNA binding transcription factor activity, zinc ion binding activity, role in regulation of transcription, DNA-dependent, transcription, DNA-dependent and nucleus localization	regulation of C-compound and carbohydrate metabolism	2025-05-01	1
AN7932.2	Putative cytochrome P450; part of the trichothecene mycotoxin gene cluster of phytopathogenic Fusarium	sesquiterpenes metabolism	01.06.06.05	0.237973
AN5200.2	Putative kynurenine 3-monooxygenase with a predicted role in aromatic amino acid biosynthesis	metabolism of secondary products derived from primary amino acids	01.20.17	0.0578726
AN3496.2	Putative nonribosomal peptide synthetase with a role in asperfuranone biosynthesis; expression controlled by scpR; transcriptionally silent under standard laboratory conditions	metabolism of peptide antibiotics	01.20.37.03	0.0159329
AN6236.2	Putative nonribosomal peptide synthetase	metabolism of peptide antibiotics	01.20.37.03	0.0159329
		Energy
AN3577.2	Putative citrate lyase	tricarboxylic-acid pathway (citrate cycle, Krebs cycle, TCA cycle)	2.1	0.403468
		Transcription
AN3449.2	Ortholog(s) have ubiquitin-specific protease activity, role in protein deubiquitination, regulation of transcription, DNA-dependent and cytoplasm, nucleus localization	transcriptional control	11.02.03.04	0.388796
AN3433.2	Has domain(s) with predicted sequence-specific DNA binding transcription factor activity, zinc ion binding activity, role in regulation of transcription, DNA-dependent and nucleus localization	transcriptional control	11.02.03.04	0.388796
AN8894.2	Has domain(s) with predicted DNA binding, sequence-specific DNA binding transcription factor activity, zinc ion binding activity, role in regulation of transcription, DNA-dependent, transcription, DNA-dependent and nucleus localization	transcription activation	11.02.03.04.01	0.209738
		Protein fate
AN8102.2	Putative pepsin-like aspartic protease; predicted glycosyl phosphatidylinositol (GPI)-anchor	lysosomal protein degradation	14.13.04.01	0.0276602
		Protein with binding function
AN7895.2	Putative oxidoreductase; contains Zn-dependent alcohol dehydrogenase domain; protein expressed at increased levels during osmoadaptation	protein binding	16.01	0.0545309
AN3970.2	Kinesin-family protein	protein binding	16.01	0.0545309
AN3469.2	Histone H2B; core histone protein	DNA binding	2001-03-16	0.102302
AN0855.2	Ortholog(s) have DNA translocase activity and role in DNA geometric change, heteroduplex formation, meiotic sister chromatid segregation, reciprocal meiotic recombination	DNA binding	2001-03-16	0.102302
AN5188.2	Has domain(s) with predicted nucleic acid binding, ribonuclease H activity	DNA binding	2001-03-16	0.102302
		Regulation of metabolism
AN5407.2	Has domain(s) with predicted Rab GTPase activator activity, role in regulation of Rab GTPase activity and intracellular localization	GTPase activator (GAP)	18.02.01.01.01	0.0678086
		Transport
AN5067.2	Putative transporter of the major facilitator superfamily (MFS); expression reduced after exposure to farnesol	transport facilities	20.03	0.134745
AN9000.2	Has domain(s) with predicted role in transmembrane transport and integral to membrane localization	transport facilities	20.03	0.134745
AN7898.2	Has domain(s) with predicted role in transmembrane transport and integral to membrane localization	transport facilities	20.03	0.134745
AN3721.2	Kinesin-family protein	cytoskeleton-dependent transport	2014-09-20	0.019558
AN7932.2	Putative cytochrome P450	electron transport	2015-01-20	0.152359
AN8454.2	Has domain(s) with predicted copper ion binding, primary amine oxidase activity, quinone binding activity and role in amine metabolic process, oxidation-reduction process	drug/toxin transport	2027-01-20	0.00114437
AN4241.2	Has domain(s) with predicted transporter activity, role in transmembrane transport and integral to membrane localization	drug/toxin transport	2027-01-20	0.00114437
AN8813.2	Has domain(s) with predicted ATP binding, ATPase activity, coupled to transmembrane movement of substances activity, role in transport and integral to membrane localization	drug/toxin transport	2027-01-20	0.00114437
AN5787.2	Has domain(s) with predicted phosphatidylinositol binding activity, role in signal transduction and intracellular localization	drug/toxin transport	2027-01-20	0.00114437
AN5540.2	Has domain(s) with predicted role in transmembrane transport and integral to membrane localization	drug/toxin transport	2027-01-20	0.00114437
AN8095.2	Has domain(s) with predicted role in transmembrane transport and integral to membrane localization	drug/toxin transport	2027-01-20	0.00114437
AN7295.2	Putative transmembrane transporter; upregulated in A. oryzae and A. nidulans under hypoxic growth conditions	drug/toxin transport	2027-01-20	0.00114437
AN5549.2	Has domain(s) with predicted transmembrane transporter activity, role in transmembrane transport and integral to membrane localization	anion transport	20.01.01.07	0.119022
AN9013.2	Has domain(s) with predicted sequence-specific DNA binding transcription factor activity, zinc ion binding activity, role in regulation of transcription, DNA-dependent and nucleus localization	exocytosis	20.09.16.09.03	0.0459873
AN8279.2	Ortholog of S. cerevisiae Can1p which has arginine transmembrane transporter activity; basic amino acid transporter; expression reduced after exposure to farnesol	non-vesicular cellular import	20.09.18.07	0.301376
		Signal transduction
AN8468.2	Ortholog of A. niger CBS 513.88 : An11g07530, An09g00640, A. oryzae RIB40 : AO090038000448, AO090038000331, A. flavus NRRL 3357 : AFL2G_07784 and A. niger ATCC 1015 : 129126-mRNA	G-protein mediated signal transduction	30.01.05.05	0.0927007
		Cell rescue, defense, virulence
AN8468.2	Ortholog of A. niger CBS 513.88 : An11g07530, An09g00640, A. oryzae RIB40 : AO090038000448, AO090038000331, A. flavus NRRL 3357 : AFL2G_07784 and A. niger ATCC 1015 : 129126-mRNA	disease, virulence and defense	32.05	0.00262244
AN2683.2	Similarity to integral membrane protein PTH11 required for appressorium differentiation in response to inductive surface cues - Magnaporthe grisea	disease, virulence and defense	32.05	0.00262244
AN2061.2	Has domain(s) with predicted nucleotide binding, oxidoreductase activity, transferase activity, transferring acyl groups other than amino-acyl groups, zinc ion binding activity and role in oxidation-reduction process	detoxification	32.07	0.0216166
AN7877.2	Has domain(s) with predicted role in response to stress and integral to membrane localization	detoxification	32.07	0.0216166
AN3675.2	Transcription factor of the c-Jun-like transcriptional activator family; involved in cross-pathway control of amino acid biosynthesis in response to amino acid starvation; role in sexual development; Saccharomyces cerevisiae Gcn4p homolog	nutrient starvation response	32.01.11	0.0505707
AN8526.2	Has domain(s) with predicted transferase activity, transferring acyl groups other than amino-acyl groups activity	resistance proteins	32.05.01	0.0188296
AN3321.2	Has domain(s) with predicted aspartic-type endopeptidase activity and role in proteolysis	virulence, disease factors	32.05.05	0.0359178
AN7932.2	Putative cytochrome P450	toxins	32.05.05.01	0.0493431
AN7932.2	Putative cytochrome P450	detoxification involving cytochrome P450	32.07.01	0.276445
		Interaction with the environment
AN5986.2	Putative reductase with a predicted role in carbohydrate metabolism	osmosensing and response	34.11.03.13	0.0466494
AN3214.2	Putative histidine-containing phosphotransfer protein	osmosensing and response	34.11.03.13	0.0466494
AN8547.2	Putative aryl-alcohol oxidase-related protein; glucose-methanol-choline (GMC) oxidoreductase; intracellular; protein abundance decreased by menadione stress	osmosensing and response	34.11.03.13	0.0466494
		Retroelements
AN2670.2	Has domain(s) with predicted DNA binding, RNA binding, RNA-directed DNA polymerase activity, role in DNA integration, RNA-dependent DNA replication and nucleus localization	LTR retroelements (retroviral)	38.01	0.0352682
AN0004.2	Possible pseudogene, Gypsy element-related	LTR retroelements (retroviral)	38.01	0.0352682
		Biogenesis
AN8836.2	Predicted PAK (p21-activated kinase) family protein; similar to Saccharomyces cerevisiae Cla4p	bud / growth tip	42.29	0.0222294
AN0402.2	Uncharacterized protein	development of conidia	43.01.03.07	0.0978031
