# Supplementary material for: Identification of Metabolic Pathways Influenced by the G-Protein Coupled Receptors GprB and GprD in Aspergillus nidulans
Source: PLoS One. 2013 May 1;8(5):e62088. doi: 10.1371/journal.pone.0062088 (PMC3641053; doi:10.1371/journal.pone.0062088)
Supplement: Table S3 — Statistical analysis of metabolite profile. (XLSX) [file pone.0062088.s003.xlsx]

## Sheet: 24h
Supplementary Table S3: Statistical analysis of metabolite profile
(ppm)	Metabolite ID	ANOVA	Tukey test			ΔgrpB		ΔgrpD		WT
		p-value (adj.)	ΔgrpB	ΔgrpD	WT	median	std	median	std	media	std
[0.9187772870 .. 0.9803729057]	Leucine/Isoleucine	0.000134114	a	b	a	2.44	0.576914	7.3	1.57956	0.925	0.532698
[0.9803729057 .. 1.0039241314]	Valine	1.23411e-05	a	b	a	1.96	0.196774	4.61	0.807199	0.98	0.402854
[1.0039241314 .. 1.0274754763]	Isoleucine	4.19553e-05	a	b	a	1.13	0.254205	2.89	0.521412	0.44	0.199729
[1.3064672947 .. 1.3481349945]	B Hydr Butyrate	0.00463763	a	b	c	3.3	0.578256	4.95	0.940441	1.615	0.642651
[1.4337601662 .. 1.4971673489]	Lactate	1	a	a	a	20.32	5.21988	15	4.43475	16.06	1.76536
[1.9040857553 .. 1.9330719709]	Acetate	0.00444287	a	b	a	0.76	0.71211	2.74	0.688389	0.295	0.256044
[2.0214655399 .. 2.1917593479]	Glutamine/Glutamate	0.962884	a	a	a	6.77	8.2675	17.48	3.29776	6.87	2.48694
[2.4000973701 .. 2.4182138443]	Succinate	0.0666859	a	b	a	0.43	0.587265	1.9	0.437641	0.385	0.255522
[2.6489610672 .. 2.7123684883]	Malate	0.000504249	a	b	a	0.69	1.41173	5.44	1.11084	0	0.025
[2.7866454124 .. 2.8446178436]	Aspartate	7.25475e-06	a	b	a	0.36	0.506537	4.93	0.973124	0	0.015
[3.1796083450 .. 3.2124087811]	Choline	1	a	a	a	3.67	4.98224	3.95	0.536311	3.055	3.58657
[3.2124087811 .. 3.2452092171]	sn-Glycero-Phosphocholine	1	a	a	a	5.66	3.25369	4.71	0.706137	6.83	3.34206
[4.4693455696 .. 4.5399994850]	2-Phosphoglycerate	0.0742294	a	b	a	3.75	2.00548	5.62	0.503607	0.41	1.9864
[4.6233344078 .. 4.6740603447]	Glucose	0.024446	a	b	a	2.39	0.781332	3.58	0.528536	0.79	1.09096
[6.4992327690 .. 6.5499587059]	Fumarate	0.243373	a	b	a	0.65	0.326313	1.43	0.214895	0.78	0.523538
[8.3298244476 .. 8.3624343872]	Adenosine	0.261138	a	b	a	0.24	0.159937	0.54	0.129885	0.2	0.142449

## Sheet: 48h
(ppm)	Metabolite ID	ANOVA	Tukey test			ΔgrpB		ΔgrpD		WT
		p-value (adj.)	ΔgrpB	ΔgrpD	WT	median	std	median	std	media	std
[0.9187772870 .. 0.9803729057]	Leucine/Isoleucine	0.0228343	a	a	b	2.93	1.21009	4.72	1.39906	1.91	1.01749
[0.9803729057 .. 1.0039241314]	Valine	1.26374e-05	a	b	a	1.33	0.32039	6.02	1.32836	1.02	0.404685
[1.0039241314 .. 1.0274754763]	Isoleucine	0.000577595	a	b	c	1.27	0.274354	2.2	0.569412	0.58	0.335559
[1.3064672947 .. 1.3481349945]	B Hydr Butyrate	0.0352836	a	a	b	2.27	0.541876	3.07	0.510421	1.56	0.774681
[1.4337601662 .. 1.4971673489]	Lactate	0.00171359	a	b	a	15.09	2.46723	29.29	4.64623	18.48	2.8255
[1.9040857553 .. 1.9330719709]	Acetate	1	a	a	a	0.63	0.204328	0.63	0.168137	0.55	0.136272
[2.0214655399 .. 2.1917593479]	Glutamine/Glutamate	1	a	a	a	4.69	1.21941	5.74	1.14714	4.84	2.02481
[2.4000973701 .. 2.4182138443]	Succinate	1	a	a	a	0.39	0.245418	1.27	0.338925	0.59	0.761689
[2.6489610672 .. 2.7123684883]	Malate	1	a	a	a	0	0.134164	0.77	0.320889	0.15	0.525338
[2.7866454124 .. 2.8446178436]	Aspartate	1	a	a	a	0	0	0	0.143248	0	0
[3.1796083450 .. 3.2124087811]	Choline	1	a	a	a	9.86	3.79751	5.9	2.65607	10.19	3.47676
[3.2124087811 .. 3.2452092171]	sn-Glycero-Phosphocholine	0.502586	a	b	ab	17.19	13.6641	9.03	3.07006	13.37	2.98295
[4.4693455696 .. 4.5399994850]	2-Phosphoglycerate	0.183239	a	b	ab	6.4	3.477	2.75	0.758288	5.68	1.05862
[4.6233344078 .. 4.6740603447]	Glucose	0.000451758	a	b	c	3.55	0.540583	1.45	0.517803	2.73	0.296429
[6.4992327690 .. 6.5499587059]	Fumarate	1	a	a	a	0.56	0.37554	0.24	0.195525	0.98	0.585449
[8.3298244476 .. 8.3624343872]	Adenosine	1	a	a	a	0.32	0.198167	0.04	0.0641872	0.15	0.136638
